# Supplementary material for: DNA barcoding for identification of anuran species in the central region of South America
Source: PeerJ. 2020 Oct 21;8:e10189. doi: 10.7717/peerj.10189 (PMC7585382; doi:10.7717/peerj.10189)
Supplement: Supplemental Information 1 [file peerj-08-10189-s001.fasta]

>Adenomera_diptyx_MAPT2511
TGAGCTTGCTTATCCGAGCCGAACTCAGTCAACCGGGTTCGCTACTCGGTGATGATCAGATCTACAATGTTATCGTCACTGCTCACGCTTTTGTAATAATTTTCTTTATGGTCATGCCTATTATGATCGGCGGATTCGGCAACTGACTTGTACCACTAATAATTGGGGCACCTGATATGGCTTTCCCACGAATAAATAATATAAGCTTTTGACTTTTGCCCCCTTCTTTTTTACTTTTACTTGCCTCTGCTGGTGTTGAAGCAGGAGCAGGAACAGGGTGAACTGTTTACCCTCCTCTTGCCGGCAACCTTGCCCATGCAGGACCATCTGTTGATTTAACTATCTTCTCCCTTCACCTAGCTGGTGTATCCTCTATTTTAGGTGCTATTAACTTTATTACAACAATCCTAAATATAAAACCGGCCTCTATAACACAATACCAAACACCCCTATTTGTCTGATCAGTATTAATCACTGCTGTTCTTCTCTTACTCTCTCTTCCAGTTTTAGCTGCAGGAATCACCATACTTCTTACTGATCGTAATCTAAACACCACCTTTTTTGACCCAGCAGGAGGAGGGGACCCAATTCTTTATCAACA
>Ameerega_berohoka_MAPT1114
TAGTGTTTGGGGCGTGAGCAGGCATAGTCGGCACTGCTCTAAGCCTTTTAATTCGAGCCGAACTTAGCCAGCCCGGGTCCTTGCTAGGCGACGATCAAATCTATAATGTTATTGTTACCGCCCATGCCTTCGTTATGATTTTCTTTATAGTTATACCAATTCTAATTGGAGGCTTTGGTAATTGATTAGTCCCTCTAATAATTGGAGCCCCAGACATAGCTTTTCCACGAATGAATAATATGAGCTTTTGACTTCTTCCCCCGTCTTTTCTTCTACTCTTAGCATCCGCAGGCGTTGAAGCAGGCGCTGGAACTGGTTGAACTGTATATCCCCCTCTTGCAGGCAACTTAGCTCATGCTGGCCCATCAGTTGACTTAACTATTTTTTCTCTTCACCTTGCCGGTGTTTCCTCCATCCTAGGGGCAATTAACTTTATCACGACAACCTTAAACATAAAACCCCCCTCTTTAACACAATATCAGACCCCATTATTTGTCTGGTCAGTACTAATTACTGCAGTACTTCTTCTTCTATCCCTTCCAGTCCTAGCCGCCGGAATCACTATACTCTTAACCGATCGTAATTTAAATACCACTTTCTTTGATCCAGCAGGGGGAGGAGATCCCGTCCTATACCAACA
>Ameerega_berohoka_MAPT4530
TAGTGTTTGGGGCGTGAGCAGGCATAGTCGGCACTGCTCTAAGCCTTTTAATTCGAGCCGAACTTAGCCAGCCCGGGTCCTTGCTAGGCGACGATCAAATCTATAATGTTATTGTTACCGCCCATGCCTTCGTTATGATTTTCTTTATAGTTATACCAATTCTAATTGGAGGCTTTGGTAATTGATTAGTCCCTCTAATAATTGGAGCCCCAGACATAGCTTTTCCCCGAATGAATAATATGAGCTTTTGACTTCTTCCCCCGTCTTTTCTTCTACTCTTAGCATCCGCAGGCGTTGAAGCAGGCGCTGGAACTGGCTGAACTGTATATCCCCCTCTTGCAGGCAACTTAGCTCATGCTGGCCCATCAGTTGACTTAACTATTTTTTCTCTTCACCTTGCCGGTGTCTCCTCCATCCTAGGAGCAATTAACTTTATCACGACAACCTTAAACATAAAACCCCCCTCTTTAACACAATATCAGACCCCATTATTTGTTTGGTCAGTACTAATTACTGCAGTACTTCTTCTTCTATCCCTTCCAGTCCTAGCCGCCGGAATCACTATACTCTTAACCGATCGTAATTTAAATACCACTTTCTTTGATCCAGCAGGGGGAGGAGATCCCGTCCTATACCAACA
>Ameerega_picta_MAPT165
GGATCTTTACTAGGCGATGACCAAATCTATAATGTTATTGTTACCGCCCATGCTTTCGTTATAATTTTTTTTATAGTAATACCCATTCTAATTGGAGGCTTTGGAAACTGATTAGTTCCCCTAATAATTGGGGCTCCAGATATAGCTTTTCCCCGAATAAACAACATAAGTTTTTGGCTCCTTCCTCCTTCTTTTCTTCTGCTCCTAGCATCCGCAGGCGTTGAGGCAGGCGCTGGGACCGGCTGAACTGTGTACCCTCCTCTTGCAGGAAACTTAGCCCATGCTGGCCCATCAGTTGACCTAACCATCTTTTCTCTTCATCTAGCCGGTGTTTCTTCTATTCTAGGAGCAATTAACTTTATCACAACGACCTTAAATATAAAACCTCCTTCCCTAACACAGTATCAAACCCCATTATTTGTATGATCTGTGTTAATTACTGCAGTCCTCCTTCTTCTCTCTCTTC
>Ameerega_picta_MAPT166
TTGTATTTAGTGTTTGGAGCATGAGCAGGCATAGTTGGCACTGCTCTCAGCCTTTTAATTCGGGCCGAATTAAGCCAGCCCGGATCTTTACTAGGCGATGACCAAATCTATAATGTTATTGTTACCGCCCATGCTTTCGTTATAATTTTTTTTATAGTAATACCCATTCTAATTGGAGGCTTTGGAAACTGATTAGTTCCCCTAATAATTGGGGCTCCAGATATAGCTTTTCCCCGAATAAACAACATAAGTTTTTGGCTCCTTCCTCCTTCWTTTCTTCTGCTCCTAGCATCCGCAGGCGTTGAGGCAGGCGCTGGGACCGGCTGAACTGTGTACCCTCCTCTTGCAGGAAACTTAGCCCATGCTGGCCCATCAGTTGACCTAACCATCTTTTCTCTTCATCTAGCCGGTGTTTCTTCTATTCTAGGAGCAATTAACTTTATCACAACGACCTTAAATATAAAACCTCCTTCCCTAACACAGTATCAAACCCCATTATTTGTATGATCTGTGTTAATTACTGCAGTCCTCCTTCTTCTCTCTCTTCCAGTCTTGGCTGCCGGAATCACTATACTTCTAACTGACCGAAACCTTAATACCACTTTCTTTGACCCGGCAGGAGGGGGCGACCCCGTTCTGTATCAACACCTGTTC
>Ameerega_picta_MAPT169
AGTGTTTGGAGCATGAGCAGGCATAGTTGGCACTGCTCTCAGCCTTTTAATTCGGGCCGAATTAAGCCAGCCCGGATCTTTACTAGGCGATGACCAAATCTATAATGTTATTGTTACCGCCCATGCTTTCGTTATAATTTTTTTTATAGTAATACCCATTCTAATTGGAGGCTTTGGAAACTGATTAGTTCCCCTAATAATTGGGGCTCCAGATATAGCTTTTCCCCGAATAAACAACATAAGTTTTTGGCTCCTTCCTCCTTCTTTTCTTCTGCTCCTAGCATCCGCAGGCGTTGAGGCAGGCGCTGGGACCGGCTGAACTGTGTACCCTCCTCTTGCAGGAAACTTAGCCCATGCTGGCCCATCAGTTGACCTAACCATCTTTTCTCTTCATCTAGCCGGTGTTTCTTCTATTCTAGGAGCAATTAACTTTATCACAACGACCTTAAATATAAAACCTCCTTCCCTAACACAGTATCAAACCCCATTATTTGTATGATCTGTGTTAATTACTGCAGTCCTCCTTCTTCTCTCTCTTCCAGTCTTGGCTGCCGGAATCACTATACTTCTAACTGACCGAAACCTTAATACCACTTTCTTTGACCCGGCAGGAGGGGGCGACCCCGTTCTGTATCAACACCTGTTC
>Boana_albopunctata_MAPT4089
TTCGGGGCTTGAGCTGGCATGGTCGGCACTGCCTTAAGTTTACTTATCCGTGCAGAGCTAAGCCAGCCCGGATCCCTTCTCGGAGACGATCAAATTTATAATGTAATCGTCACTGCACATGCCTTCGTTATAATCTTTTTCATGGTTATACCCATTTTAATCGGAGGTTTTGGCAACTGACTTGTCCCCTTAATAATTGGGGCACCTGACATAGCCTTCCCACGAATAAATAACATAAGCTTTTGACTCCTCCCCCCATCTTTCTTGCTTCTGCTCGCTTCTGCAGGCGTTGAAGCCGGTGCCGGCACCGGCTGAACCGTTTACCCGCCTCTTGCAGGTAACTTAGCTCACGCTGGCCCCTCAGTAGACCTTACAATTTTTTCTCTTCATCTCGCTGGTGTCTCTTCCATTCTTGGGGCTATTAACTTTATTACAACAACACTTAATATAAAACCTCCATCAATAACTCAATACCAAACACCTCTTTTTGTCTGATCTGTACTAATTACAGCTGTTCTTTTATTACTCTCACTTCCAGTCCTAGCAGCTGGCATCACAATACTTCTTACTGATCGCAACTTAAATAC
>Boana_albopunctata_MAPT3076
GGCTTGAGCTGGCATGGTCGGCACTGCCTTAAGTTTACTTATCCGTGCAGAGCTAAGCCAGCCCGGATCCCTTCTCGGAGACGATCAAATTTATAATGTAATCGTCACTGCACATGCCTTCGTTATAATCTTTTTCATGGTTATACCCATTTTAATCGGAGGTTTTGGCAACTGACTTGTCCCCTTAATAATTGGGGCACCTGACATAGCCTTCCCACGAATAAATAACATAAGCTTTTGACTCCTCCCCCCATCTTTCTTGCTTCTGCTCGCTTCTGCAGGCGTTGAAGCCGGTGCCGGCACCGGCTGAACCGTTTACCCGCCTCTTGCAGGTAACTTAGCTCACGCTGGCCCCTCAGTAGACCTTACAATTTTTTCTCTTCATCTCGCTGGTGTCTCTTCCATTCTTGGGGCTATTAACTTTATTACAACAACACTTAATATAAAACCTCCATCAATAACTCAATACCAAACACCTCTTTTTGTCTGATCTGTACTAATTACAGCTGTTCTTTTATTACTCTCACTTCCAGTCCTAGCAGCTGGCATCACGATACTTCTTACTGATCGCAACTTAAATACTACATTTTTTGACCCTGCA
>Boana_albopunctata_MAPT1943
GGCTTGAGCTGGCATGGTCGGCACTGCCTTAAGTTTACTTATCCGTGCAGAGCTAAGCCAGCCCGGATCCCTTCTCGGAGACGATCAAATTTATAATGTAATCGTCACTGCACATGCCTTCGTTATAATCTTTTTCATGGTTATACCCATTTTAATCGGAGGTTTTGGCAACTGACTTGTCCCCTTAATAATTGGGGCACCTGACATAGCCTTCCCACGAATAAATAACATAAGCTTTTGACTCCTCCCCCCATCTTTCTTGCTTCTGCTCGCTTCTGCAGGCGTTGAAGCCGGTGCCGGCACCGGCTGAACCGTTTACCCGCCTCTTGCAGGTAACTTAGCTCACGCTGGCCCCTCAGTAGACCTTACAATTTTTTCTCTTCATCTCGCTGGTGTCTCTTCCATTCTTGGGGCTATTAACTTTATTACAACAACACTTAATATAAAACCTCCATCAATAACTCAATACCAAACACCTCTTTTTGTCTGATCTGTACTAATTACAGCTGTTCTTTTATTACTCTCACTTCCAGTCCTAGCAGCTGGCATCACAATACTTCTTACTGATCGCAACTTAAATACTACATTTTTTGACCCTGCAGGTGGGGGAGA
>Boana_albopunctata_MAPT1929
TTTCGGGGCTTGAGCTGGCATGGTCGGCACTGCCTTAAGTTTACTTATCCGTGCAGAGCTAAGCCAGCCCGGATCCCTTCTCGGAGACGATCAAATTTATAATGTAATCGTCACTGCACATGCCTTCGTTATAATCTTTTTCATGGTTATACCCATTTTAATCGGAGGTTTTGGCAACTGACTTGTCCCCTTAATAATTGGGGCACCTGACATAGCCTTCCCACGAATAAATAACATAAGCTTTTGACTCCTCCCCCCATCTTTCTTGCTTCTGCTCGCTTCTGCAGGCGTTGAAGCCGGTGCCGGCACCGGCTGAACCGTTTACCCGCCTCTTGCAGGTAACTTAGCTCACGCTGGCCCCTCAGTAGACCTTACAATTTTTTCTCTTCATCTCGCTGGTGTCTCTTCCATTCTTGGGGCTATTAACTTTATTACAACAACACTTAATATAAAACCTCCATCAATAACTCAATACCAAACACCTCTTTTTGTCTGATCTGTACTAATTACAGCTGTTCTTTTATTACTCTCACTTCCAGTCCTAGCAGCTGGCATCACAATACTTCTTACTGATCGCAACTTAAATACTACATTTTTTGACCCTGCAGGTGGGGGAGA
>Boana_geographica_MAPT2666
CCTGAGCCGGAATAGTAGGCACTGCCCTCAGCCTCCTTATTCGAGCTGAATTAAGCCAGCCCGGATCTCTACTTGGTGATGATCAAATTTACAACGTAATTGTAACCGCCCATGCTTTTGTTATAATCTTTTTTATAGTAATACCTATCTTAATCGGAGGATTTGGTAATTGACTAGTACCATTAATAATTGGAGCACCAGACATAGCTTTTCCTCGAATAAACAACATAAGCTTTTGACTTCTTCCACCATCATTCCTTCTTCTACTAGCATCAGCAGGAGTCGAAGCAGGAGCAGGAACTGGTTGAACTGTTTATCCTCCCCTCGCCGGAAACCTCGCTCACGCTGGCCCTTCAGTAGATCTAACAATTTTTTCTCTTCACCTGGCCGGAGTTTCTTCAATTCTAGGAGCCATTAATTTTATTACCACCACCCTTAACATAAAACCCCCTTCCATAACTCAATACCAAACTCCATTATTTGTTTGATCTGTATTAATTACTGCTGTTCTTTTGCTACTTTCTCTTCCAGTGCTAGCAGCTGGCATTACAATACTTTTAACCGACCGAAACCTA
>Boana_lundii_MAPT3043
TGTTACTGCCCATGCTTTTGTTATAATTTTTTTTATAGTTATGCCTATTTTAATTGGAGGTTTTGGAAACTGGCTGGTCCCACTTATAATTGGTGCACCTGACATAGCCTTCCCACGAATAAACAATATAAGCTTTTGACTTCTCCCCCCATCATTCCTGCTTCTCCTCGCTTCTGCGGGCGTCGAAGCAGGAGCCGGTACCGGTTGAACAGTTTATCCTCCCCTTGCCGGAAATCTAGCCCATGCCGGACCATCCGTAGATTTAACCATTTTTTCTCTTCACCTAGCGGGCGTATCTTCAATTTTGGGGGCAATTAACTTTATTACAACTACACTAAATATAAAACCCCCATCTATAACACAATACCAAACCCCCTTATTTGTTTGGTCTGTTTTAATTACAGCCGTTCTATTACTCCTTTCGCTGCCAGTTCTGGCAGCCGGCATTACCATGCTATTAACTGACCGTAATTTAAATACAACCTTTTTTGATCCGGCAGGAGGGGGGGACCCAATTCTTTACCAACACTTCTTC
>Boana_punctata_MAPT4061
TTTTGGGGCATGAGCAGGTATAGTGGGGACCGCCTTAAGTGTTCTGATTCGAGCAGAGCTCGGTCAGCCCGGATCCCTCTTAGGGGACGACCAGATCTATAATGTTATCGTCACCGCTCATGCTTTTGTTATAATCTTTTTTATAGTAATACCTGTCCTAATCGGTGGATTTGGAAACTGATTAGTTCCCCTAATAATTGGGGCCCCTGATATAGCCTTCCCCCGAATAAATAACATAAGTTTCTGACTTCTTCCTCCATCTTTCATCCTACTCCTTGCATCCTCAGCAGTTGAAGCCGGAGCAGGTACTGGATGAACTGTTTATCCCCCACTAGCTGGTAATTTAGCTCATGCTGGACCATCTGTTGATTTTACAATCTTTTCTCTACATCTTGCTGGAGTTTCTTCAATTTTAGGCGCTATTAATTTTATTACTACCACACTGAACATGAAGCCTCCATCAATAACACAATATCAAACCCCTCTATTTGTGTGATCTGTCTTAATTACAGCTGTACTACTACTTCTTTCATTACCCGTCCTAGCTGCTGGTATCACTATACTTCTTACCGATCGTAACCTAAACACAACATTTTTTGACCCTGCAGGGGGAGGAGACCCTATTTTATACCAACA
>Boana_punctata_MAPT2644
TTTTGGGGCATGAGCAGGAATAGTGGGGACCGCCTTAAGTGTTCTGATTCGAGCAGAGCTCAGTCAGCCCGGATCCCTCTTGGGAGACGACCAAATCTATAATGTTATCGTCACCGCTCATGCTTTTGTTATAATCTTTTTTATAGTAATACCTGTCTTAATCGGCGGATTTGGAAACTGATTAGTTCCCCTAATAATTGGAGCCCCTGATATAGCCTTCCCCCGAATAAACAACATAAGTTTCTGACTTCTCCCTCCATCATTTATTCTACTCCTTGCATCCTCAGCAGTTGAAGCCGGAGCAGGCACTGGCTGAACTGTTTATCCTCCACTAGCAGGTAATTTAGCTCACGCTGGACCATCTGTCGATTTTACAATCTTTTCTCTGCATCTTGCTGGGGTTTCTTCAATTTTAGGCGCTATCAATTTTATTACTACTACACTAAACATAAAACCCCCATCTATAACACAATACCAAACCCCTCTGTTTGTATGATCTGTCTTAATTACAGCAGTACTCTTACTTCTTTCATTACCCGTCCTAGCTGCTGGTATTACTATACTTCTTACTGATCGTAACCTAAACACAACATTTTTTGACCCTGCAGGGGGAGGAGACCCTATTTTATATCAACA
>Boana_punctata_MAPT2660
CTTAATTTTTGGGGCATGAGCAGGAATAGTGGGGACCGCCTTAAGTGTTCTGATTCGAGCAGAGCTCAGTCAGCCCGGATCCCTCTTGGGGGACGACCAAATCTATAATGTTATCGTCACCGCTCATGCTTTTGTTATAATCTTTTTTATAGTAATACCTGTCTTAATCGGCGGATTTGGAAACTGATTAGTTCCCCTAATAATTGGAGCCCCTGATATAGCCTTCCCCCGAATAAACAACATAAGTTTCTGACTTCTTCCTCCATCGTTTATTCTACTCCTTGCATCCTCAGCAGTTGAAGCCGGAGCAGGCACTGGCTGAACTGTTTATCCTCCACTAGCAGGTAATTTAGCTCACGCTGGACCATCTGTCGATTTTACAATCTTTTCTCTGCATCTTGCTGGGGTTTCTTCAATTTTAGGTGCTATCAATTTTATTACTACTACACTAAACATAAAACCTCCATCTATAACACAATACCAAACCCCTCTGTTTGTATGATCTGTCTTAATTACAGCAGTACTCTTACTTCTTTCATTACCCGTCCTAGCTGCTGGTATTACTATACTTCTAACTGATCGTAACCTAAACACAACATTTTTTGACCCTGCAGGGGGAGGAGACCCTATTTTATATCAACA
>Boana_raniceps_MAPT2504
TACCCTTTACCTTGTCTTTGGGGCCTGAGCCGGCATGGTCGGCACAGCCCTCAGCTTACTAATTCGAGCAGAATTAAGCCAGCCCGGATCCCTGCTCGGAGACGATCAAATTTATAATGTGATTGTTACGGCCCATGCCTTCGTTATAATTTTCTTCATGGTTATGCCAATCCTAATTGGAGGCTTTGGAAACTGACTTGTACCTCTAATAATTGGTGCACCTGACATAGCTTTTCCCCGAATAAATAACATAAGCTTCTGGCTCCTACCCCCATCCTTTCTTCTTCTCCTCGCCTCTGCTGGTGTTGAAGCTGGTGCTGGAACTGGCTGAACAGTCTATCCCCCTCTTGCCGGTAATTTAGCTCACGCTGGGCCATCAGTAGACCTAACAATCTTTTCTCTTCATCTTGCTGGTGTATCTTCTATTTTAGGAGCTATCAATTTTATTACAACAACACTTAATATGAAGCCTCCATCCATAACCCAATACCAAACCCCCTTGTTTGTGTGATCTGTACTGATTACAGCTGTCCTTCTTCTCCTTTCTCTCCCCGTTTTAGCAGCTGGTATTACCATGCTATTAACTGACCGTAACTTAAATACCACATTCTTTGATCCTGCCGGAGGAGGAGACCCAATTCTTTATCAACA
>Boana_raniceps_MAPT2978
TTGTCTTTGGGGCCTGGGCCGGCATGGTCGGCACAGCCCTCAGCTTACTAATTCGAGCAGAATTAAGCCAGCCCGGATCCCTGCTCGGAGACGATCAAATTTATAATGTGATTGTTACGGCCCATGCCTTCGTTATAATTTTCTTCATAGTTATGCCAATCCTAATTGGAGGCTTTGGAAACTGACTTGTACCTCTAATAATTGGTGCACCTGACATAGCTTTTCCCCGAATAAATAACATAAGCTTCTGGCTCCTGCCCCCATCCTTTCTTCTTCTCCTCGCCTCTGCTGGTGTTGAAGCTGGTGCTGGAACTGGTTGAACAGTCTATCCCCCTCTTGCCGGTAATTTAGCTCACGCTGGGCCATCAGTAGACCTAACAATCTTTTCTCTTCATCTTGCTGGTGTATCTTCTATTTTAGGAGCTATCAATTTTATTACAACAACACTGAATATGAAGCCTCCATCCATAACCCAATACCAAACCCCCTTGTTTGTGTGATCTGTACTAATTACAGCTGTCCTTCTTCTCCTTTCTCTCCCCGTTTTAGCAGCTGGTATTACCATGCTATTAACTGACCGTAACTTAAATACCACATTCTTTGATCCTGCCGGAGGAGGAGACCCAATTCTTTATCAACA
>Boana_raniceps_MAPT2599
TTGTCTTTGGGGCCTGGGCCGGCATGGTCGGCACAGCCCTCAGCTTACTAATTCGAGCAGAATTAAGCCAGCCCGGATCCCTGCTCGGAGACGATCAAATTTATAATGTGATTGTTACGGCCCATGCCTTCGTTATAATTTTCTTCATGGTTATACCAATCCTAATTGGAGGCTTTGGAAACTGACTTGTACCTCTAATAATTGGTGCACCTGACATAGCTTTTCCCCGAATAAATAACATAAGCTTCTGGCTCCTACCCCCATCCTTTCTTCTTCTCCTCGCCTCTGCTGGTGTTGAAGCTGGTGCTGGAACTGGTTGAACAGTCTATCCCCCTCTTGCCGGTAATTTAGCTCACGCTGGGCCATCAGTAGACCTAACAATCTTTTCTCTTCATCTTGCTGGTGTATCTTCTATTTTAGGGGCTATCAATTTTATTACAACAACACTGAATATGAAGCCTCCATCCATAACCCAATACCAAACCCCCTTGTTTGTGTGATCTGTACTAATTACAGCTGTCCTTCTTCTCCTTTCTCTCCCCGTTTTAGCAGCTGGTATTACCATGCTATTAACTGACCGTAACTTAAATACCACATTCTTTGATCCTGCCGGAGGAGGAGACCCAATTCTTTATCAACA
>Boana_raniceps_MAPT1375
TTGTCTTTGGGGCCTGAGCCGGCATGGTCGGCACAGCCCTCAGCTTACTAATTCGAGCAGAATTAAGCCAGCCCGGATCCCTGCTCGGAGACGATCAAATTTATAATGTGATTGTTACGGCCCATGCCTTCGTTATAATTTTCTTCATGGTTATGCCAATCCTAATTGGAGGCTTTGGAAACTGACTTGTACCTCTAATAATTGGTGCACCTGACATAGCTTTTCCCCGAATAAATAACATAAGCTTCTGGCTCCTACCCCCATCCTTTCTTCTTCTCCTCGCCTCTGCTGGTGTTGAAGCTGGTGCTGGAACTGGTTGAACAGTCTATCCCCCTCTTGCCGGTAATTTAGCTCACGCTGGGCCATCAGTAGACCTAACAATCTTTTCTCTTCATCTTGCTGGTGTATCTTCTATTTTAGGAGCTATCAATTTTATTACAACAACACTTAATATGAAGCCTCCATCCATAACCCAATACCAAACCCCCTTGTTTGTGTGATCTGTACTGATTACAGCTGTCCTTCTTCTCCTTTCTCTCCCCGTTTTAGCAGCTGGTATTACCATGCTATTAACTGACCGTAACTTAAATACCACATTCTTTGATCCTGCCGGAGGAGGAGACCCAATTCTTTATCAACA
>Chiasmocleis_albopunctata_MAPT2901
GAACTGCCCTAAGTCTTCTCATTCGAGCAGAGCTAAGCCAGCCAGGTACTTTGTTAGGTGACGATCAGATTTATAATGTAATCGTTACCGCCCATGCTTTTGTTATAATTTTTTTTATAGTAATACCAATTATAATTGGAGGGTTTGGAAATTGACTTGTTCCGCTAATACTCGGAGCTCCAGATATGGCATTTCCACGAATAAATAATATAAGCTTCTGACTACTACCCCCATCATTTTTTCTCCTATTGGCCTCTTCAGCCGTAGAAGCAGGGGCCGGCACTGGGTGGACTGTTTACCCACCACTCGCAGGAAACCTAGCCCACGCAGGACCATCCGTTGACCTAACAATTTTTTCACTTCACCTGGCAGGTGTTTCATCAATCCTTGGAGCCATTAATTTTATTACAACAATTATTAATATAAAACCCGCATCTATCACGCAGTATCAAACACCACTATTTATTTGATCAGTCTTAATCACTGCCGTACTCCTTCTTCTTTCCCTTCCGGTTCTCGCAGCTGGTATCACCATACTTCTTACAGACCGCAATCTAAACACAACCTTCTTTGACCCTGCCGGCGGAGGAGATCCTATTTTATACCAACA
>Chiasmocleis_albopunctata_MAPT3125
ATCTTTGGGGCCTGGGCCGGCATAGTCGGAACTGCCCTAAGTCTTCTCATTCGAGCAGAGCTAAGCCAGCCAGGTACTTTGTTAGGTGACGATCAGATTTATAATGTAATCGTTACCGCCCATGCTTTTGTTATAATTTTTTTTATAGTAATACCAATTATAATTGGAGGGTTTGGAAATTGACTTGTTCCGCTAATACTCGGAGCTCCAGATATGGCATTTCCACGAATAAATAATATAAGCTTCTGACTACTACCCCCATCATTTTTTCTCCTATTGGCCTCTTCAGCCGTAGAAGCAGGGGCCGGCACTGGGTGGACTGTTTACCCACCACTCGCAGGAAACCTAGCCCACGCAGGACCATCCGTTGACCTAACAATTTTTTCACTTCACCTGGCAGGTGTTTCATCAATCCTTGGAGCCATTAATTTTATTACGACAATTATTAACATAAAACCCGCATCTATCACGCAGTATCAAACACCACTATTTATTTGATCAGTCTTAATCACTGCCGTACTCCTTCTTCTTTCCCTTCCGGTTCTCGCAGCTGGTATCACCATACTTCTTACAGACCGCAATCTAAACACAACCTTCTTTGACCCTGCCGGCGGAGGAGATCCTATTTTATACCAACACCTATTC
>Chiasmocleis_albopunctata_MAPT4073
ATCTTTGGGGCCTGGGCCGGCATAGTCGGAACTGCCCTAAGTCTTCTCATTCGAGCAGAGCTAAGCCAGCCAGGTACTTTGTTAGGTGACGATCAGATTTATAATGTAATCGTTACCGCCCATGCTTTTGTTATAATTTTTTTTATGGTAATACCAATTATAATTGGAGGGTTTGGAAATTGACTTGTTCCGCTAATACTCGGAGCCCCAGATATGGCATTTCCACGAATAAATAATATAAGCTTCTGACTACTACCCCCATCATTTTTTCTCCTATTGGCCTCTTCAGCCGTAGAAGCAGGGGCCGGCACTGGGTGAACTGTTTACCCACCACTCGCAGGAAACCTAGCCCACGCAGGACCATCCGTTGACCTAACAATTTTTTCACTTCACCTGGCAGGTGTTTCATCAATCCTTGGAGCTATTAATTTTATTACAACAATTATTAATATAAAACCCGCATCTATCACGCAGTATCAAACACCACTATTTATCTGATCAGTCTTAATCACTGCCGTACTCCTTCTTCTCTCCCTTCCGGTTCTCGCAGCTGGTATCACTATACTTCTCACAGACCGCAATCTAAACACAACCTTCTTTGACCCTGCCGGCGGAGGAGATCCTATTTTATACCAACACCTATTC
>Dendropsophus_elianeae_MAPT3061
GTCTTTGGGGCCTGAGCCGGCATAGTCGGAACTGCCCTTAGTCTTCTTATTCGAGCGGAGCTAAGCCAGCCCGGTGCACTCCTAGGCGATGATCAAATTTATAATGTTATTGTCACCGCTCATGCCTTTGTAATAATCTTTTTTATAGTAATGCCTATCCTAATTGGGGGCTTTGGAAATTGACTTGTTCCTCTTATAATTGGGGCCCCAGATATGGCCTTCCCACGAATAAACAATATAAGCTTTTGACTTCTTCCCCCCTCTTTTCTTCTCCTCCTAGCCTCAGCCGGTGTAGAAGCCGGAGCAGGTACTGGGTGAACAGTATACCCCCCATTGGCTGGAAACTTAGCCCACGCAGGGCCCTCCGTTGACTTAACCATCTTCTCTTTACATCTAGCAGGTGTTTCCTCCATCCTTGGCGCAATTAACTTTATTACTACCATCCTTAACATAAAACCCCCCTCTGTTACGCAGTATCAAACGCCACTATTTGTCTGATCTGTCCTAATTACTGCTGTTCTTCTTCTTCTTTCTCTTCCCGTCCTTGCCGCTGGTATTACAATACTCTTAACAGACCGAAACTTAAATACAACCTTTTTTGATCCTGCAGGCGGAGGTGATCCCATTCTTTATCAACACCTATTC
>Dendropsophus_elianeae_MAPT892
GTCTTTGGGGCCTGAGCCGGCATAGTCGGAACTGCCCTTAGTCTTCTTATTCGAGCGGAGCTAAGCCAGCCCGGTGCACTCCTCGGCGATGATCAAATTTATAATGTTATTGTCACCGCTCATGCCTTTGTAATAATCTTTTTTATAGTAATGCCTATCCTAATTGGGGGCTTTGGGAATTGACTTGTTCCTCTTATAATTGGGGCCCCAGATATGGCCTTCCCACGAATAAACAATATAAGCTTTTGACTTCTTCCCCCCTCTTTTCTTCTCCTCCTAGCCTCAGCCGGTGTAGAAGCCGGAGCAGGTACTGGGTGAACAGTATACCCCCCATTGGCTGGAAACTTAGCCCACGCAGGGCCCTCCGTTGACTTAACCATCTTCTCTTTACATCTAGCAGGTGTTTCCTCCATCCTTGGCGCAATTAACTTTATTACTACCATCCTTAATATAAAACCCCCCTCTGTTACGCAGTATCAAACGCCACTATTTGTCTGATCTGTCCTAATTACTGCTGTTCTTCTTCTTCTTTCTCTTCCCGTCCTTGCCGCTGGTATTACAATACTCTTAACAGACCGAAACTTAAATACAACCTTTTTTGATCCTGCAGGCGGAGGTGATCCCATTCTTTATCAACACCTATTC
>Dendropsophus_jimi_MAPT2685
ATAGTAGGAACAGCCCTTAGTCTTCTTATTCGAGCAGAACTAAGCCAGCCTGGCGCTCTTCTTGGTGATGATCAAATCTATAATGTTATTGTTACCGCCCATGCCTTTGTAATAATTTTTTTTATAGTAATGCCTATTTTAATTGGAGGCTTTGGAAACTGACTAGTCCCCCTTATAATTGGAGCCCCAGATATGGCCTTTCCCCGAATAAATAATATAAGCTTCTGACTTCTTCCCCCTTCTTTCCTTCTTCTACTAGCCTCCGCTGGGGTAGAAGCTGGTGCAGGAACCGGATGAACCGTATATCCCCCTTTAGCCGGAAACTTGGCCCATGCCGGCCCTTCTGTTGACCTAACCATTTTTTCTTTACATTTAGCAGGTGTTTCTTCTATTCTTGGGGCAATTAATTTTATTACTACAATCCTTAACATGAAACCCCCATCTGTGACACAATATCAAACCCCCTTATTTGTTTGATCTGTTTTAATCACCGCCGTTCTTCTTTTGCTATCTCTTCCTGTCCTTGCCGCTGGCATCACAATACTTTTAACAGACCGAAACTTAAATACAACCTTCT
>Dendropsophus_jimi_MAPT3029
TTTGGGGCTTGGGCCGGCATAGTCGGAACAGCCCTTAGTCTTCTCATTCGAGCAGAACTAAGCCAGCCTGGCGCTCTTCTTGGTGATGATCAAATCTATAATGTTATTGTTACCGCCCATGCCTTTGTAATAATTTTTTTTATAGTAATGCCTATTTTAATTGGGGGCTTTGGAAACTGACTAGTCCCCCTTATAATTGGAGCCCCAGATATGGCCTTTCCCCGAATAAATAATATAAGCTTCTGACTTCTTCCCCCTTCTTTCCTACTTCTACTAGCCTCCGCTGGGGTAGAAGCTGGCGCAGGAACCGGATGAACCGTATATCCCCCTTTAGCCGGAAACTTGGCCCATGCCGGCCCTTCWGTTGACCTAACCATTTTTTCTTTACATTTAGCAGGTGTTTCTTCTATTCTTGGGGCAATTAATTTTATTACTACAATCCTTAACATGAAACCCCCATCTGTAACACAATATCAAACCCCCTTATTTGTTTGATCTGTTCTAATCACCGCCGTTCTTCTTTTACTATCTCTTCCTGTCCTTGCCGCTGGCATCACAATACTTTTAACAGACCGAAACTTAAATACAACCTTCTTTGACCCTGCTGGAGGAGGTGATCCTGTTCTTTATCAACA
>Dendropsophus_melanargyreous_MAPT1770
TAGTGTTTGGCGCTTGAGCTGGTATGGTCGGGACCGCTCTTAGTCTACTAATTCGAGCAGAGTTAAGCCAACCTGGTGCTCTTCTTGGCGATGATCAAATCTATAATGTTATTGTCACTGCCCATGCCTTTGTTATAATCTTCTTTATAGTTATACCTATTTTAATTGGGGGTTTTGGAAACTGGTTAATTCCTTTAATAATTGGGGCCCCAGATATAGCTTTCCCTCGAATAAATAATATGAGCTTCTGGCTTCTTCCTCCCTCATTCTTGCTTCTACTAGCCTCTGCTGGAGTTGAAGCTGGGGCTGGTACCGGTTGAACTGTTTATCCCCCCTTAGCCGGAAATCTAGCCCACGCGGGCCCCTCTGTAGACTTAACAATTTTTTCTCTTCATCTGGCTGGAGTATCTTCTATTCTGGGGGCAATTAATTTTATTACTACAATTCTTAATATGAAGCCACCCTCTGTTACACAATACCAAACACCTTTATTTGTTTGATCTGTCCTAATTACTGCTGTTCTCCTTCTCCTATCCCTTCCTGTTCTTGCTGCTGGCATTACTATGCTTTTAACTGATCGTAACCTTAATACTACATTCTTCGATCCCGCAGGAGGGGGCGACCCTATTTTATATCAACACCT
>Dendropsophus_melanargyreous_MAPT1771
TAGTGTTTGGCGCTTGAGCTGGTATGGTCGGGACCGCTCTTAGTCTACTAATTCGAGCAGAGTTAAGCCAACCTGGTGCTCTTCTTGGCGATGATCAAATCTATAATGTTATTGTCACTGCCCATGCCTTTGTTATAATCTTCTTTATAGTTATACCTATTTTAATTGGGGGTTTTGGAAACTGGTTAATTCCTTTAATAATTGGGGCCCCAGATATAGCTTTCCCTCGAATAAATAATATGAGCTTCTGGCTTCTTCCTCCCTCATTCTTGCTTCTACTAGCCTCTGCTGGAGTTGAAGCTGGGGCTGGTACCGGTTGAACTGTTTATCCCCCCTTAGCCGGAAATCTAGCCCACGCGGGCCCCTCTGTAGACTTAACAATTTTTTCTCTTCATCTGGCTGGAGTATCTTCTATTCTGGGGGCAATTAATTTTATTACTACAATTCTTAATATGAAGCCACCCTCTGTTACACAATACCAAACACCTTTATTTGTTTGATCTGTCCTAATTACTGCTGTTCTCCTTCTCCTATCCCTTCCTGTTCTTGCTGCTGGCATTACTATGCTTTTAACTGATCGTAACCTTAATACTACATTCTTCGATCCCGCAGGAGGGGGCGACCCTATTTTATATCAACACCT
>Dendropsophus_melanargyreous_MAPT1769
TTTGGCGCTTGAGCTGGTATGGTCGGGACCGCTCTTAGTCTACTAATTCGAGCAGAGTTAAGCCAACCTGGTGCTCTTCTTGGCGATGATCAAATCTATAATGTTATTGTCACTGCCCATGCCTTTGTTATAATCTTCTTTATAGTTATACCTATTTTAATTGGGGGTTTTGGAAACTGGTTAATTCCTTTAATAATTGGGGCCCCAGATATAGCTTTCCCTCGAATAAATAATATGAGCTTCTGGCTTCTTCCTCCCTCATTCTTGCTTCTACTAGCCTCTGCTGGAGTTGAAGCTGGGGCTGGTACCGGTTGAACTGTTTATCCCCCCTTAGCCGGAAATCTAGCCCACGCGGGCCCCTCTGTAGACTTAACAATTTTTTCTCTTCATCTGGCTGGAGTATCTTCTATTCTGGGGGCAATTAATTTTATTACTACAATTCTTAATATGAAGCCACCCTCTGTTACACAATACCAAACACCTTTATTTGTTTGATCTGTCCTAATTACTGCTGTTCTCCTTCTCCTATCCCTTCCTGTTCTTGCTGCTGGCATTACTATGCTTTTAACTGATCGTAACCTTAATACTACATTCTTCGATCCCGCAGGAGGGGGCGACCCTATTTTATATCAACA
>Dendropsophus_minutus_MAPT2500
ATAGTCGGGACCGCTCTTAGCTTGCTTATTCGAGCAGAACTAAGCCAACCTGGCGCCCTTCTAGGTGATGACCAAATTTACAATGTTATTGTCACCGCCCATGCTTTTGTTATAATTTTTTTTATGGTTATGCCAATTCTTATTGGAGGCTTTGGAAACTGGCTAGTTCCCTTAATAATTGGGGCTCCGGATATAGCATTCCCGCGAATAAATAATATAAGCTTTTGACTTCTCCCGCCTTCATTCTTACTTCTGCTAGCCTCTGCCGGCGTAGAGGCAGGGGCTGGGACCGGATGAACTGTTTATCCTCCATTAGCTGGTAACTTAGCCCACGCTGGGCCCTCTGTTGATCTTACTATTTTCTCATTACACTTAGCCGGGGTCTCATCCATCCTTGGAGCCATTAACTTTATTACTACGATTCTTAATATGAAGCCCCCATCTGTTACTCAATATCAAACCCCTCTTTTCGTATGGTCCGTGTTAATTACTGCAGTTCTCCTTCTTCTTTCCCTCCCAGTACTTGCTGCAGGCATTACTATGCTTTTAACAGATCGTAACCTTAATACAACTTTCTTCGACCCGGCAGGAGGGGGGGACCCGGTCCTATACCAACA
>Dendropsophus_minutus_MAPT238
ATAGTCGGCACCGCCCTTAGCTTGCTTATTCGAGCAGAACTAAGCCAACCTGGCGCCCTTCTAGGTGATGACCAAATTTACAATGTTATTGTCACCGCCCATGCTTTTGTTATAATTTTTTTTATAGTTATGCCAATTYTAATTGGAGGCTTTGGAAACTGGCTAGTTCCCCTAATAATTGGGGCCCCGGATATAGCATTCCCCCGAATAAATAATATAAGCTTTTGACTTCTCCCCCCTTCATTCTTACTTCTGCTAGCCTCTGCCGGCGTAGAGGCCGGAGCTGGGACCGGATGAACTGTTTATCCCCCATTAGCTGGTAACTTAGCCCACGCTGGGCCCTCTGTTGATCTTACTATTTTTTCATTACACTTAGCCGGKGTTTCATCCATCCTTGGAGCCATTAACTTTATTACTACAATTCTTAATATGAAACCCCCATCTGTTACTCAATATCAAACCCCTCTTTTCGTATGGTCCGTCTTAATTACTGCAGTTCTCCTTCTTCTTTCCCTCCCAGTACTTGCTGCAGGCATTACTATGCTTTTAACAGATCGAAACCTTAATACAACTTTCTTCGACCCGGCAGGAGGAGGGGACCCGGTCCTATACCAACA
>Dendropsophus_nanus_MAPT2558
GGGGCCTGAGCCGGCATGGTCGGAACAGCCCTAAGCCTTCTTATTCGAGCGGAGCTAAGTCAGCCTGGCGCTCTTTTAGGGGATGACCAAATTTATAACGTTATTGTCACTGCTCATGCCTTCGTAATGATTTTTTTTATAGTAATGCCGATTCTAATCGGAGGATTTGGAAACTGACTGGTCCCCCTCATAATTGGAGCCCCTGATATAGCCTTTCCACGCATAAATAATATGAGTTTTTGACTTCTTCCCCCATCCTTCCTACTTCTCCTAGCTTCAGCCGGAGTAGAGGCTGGAGCTGGCACTGGATGAACTGTGTACCCCCCTTTAGCCGGAAACTTAGCCCACGCCGGACCATCAGTTGACCTAACTATTTTCTCCCTTCACCTAGCTGGCGTTTCTTCCATCCTAGGGGCCATTAACTTTATTACTACTATTCTCAACATGAAACCCCCATCTGTAACACAATATCAAACACCCTTATTTGTGTGATCCGTTTTAATTACTGCTGTCCTTCTTCTCCTTTCACTCCCTGTTCTTGCTGCCGGAATTACAATACTTCTAACAGACCGAAACCTTAATACAACCTTTTTTGACCCTGCAGGAGGGGGTGACCC
>Dendropsophus_nanus_MAPT2436
GGGGCCTGAGCCGGCATGGTCGGAACAGCCCTCAGCCTTCTTATTCGAGCAGAGCTAAGTCAACCTGGAGCTCTTTTAGGCGATGACCAAATTTATAATGTTATTGTTACTGCTCATGCCTTTGTAATAATTTTTTTTATAGTAATACCAATTTTAATTGGAGGATTTGGAAACTGACTGGTCCCCCTCATAATTGGAGCCCCCGATATAGCCTTCCCACGCATAAATAACATGAGTTTTTGACTTCTTCCCCCATCCTTCCTACTTCTCCTGGCCTCAGCCGGAGTAGAAGCTGGAGCTGGCACTGGATGAACTGTGTACCCCCCCTTAGCCGGAAATTTAGCCCACGCCGGACCATCAGTTGATCTAACTATCTTCTCCCTTCACTTAGCTGGTGTTTCTTCCATTCTAGGGGCCATTAACTTTATTACTACTATTCTCAATATAAAACCCCCCTCTATAACACAATATCAAACACCCTTGTTTGTATGATCTGTTCTAATCACGGCTGTCCTTCTTCTCCTTTCACTCCCTGTTCTTGCCGCCGGAATTACAATACT
>Dermatonotus_muelleri_MAPT869
TTTGGGGCTTGGGCCGGAATAGTAGGCACAGCCCTTAGCCTCCTAATTCGAGCTGAACTTAGCCAACCCGGCAGCCTTCTTGGCGACGACCAGATTTACAATGTCATTGTTACTGCTCACGCTTTCGTTATAATTTTCTTCATAGTCATACCAATTATAATCGGCGGCTTTGGAAACTGATTAGTTCCCCTAATACTAGGAGCACCAGACATGGCCTTCCCTCGTATAAATAACATAAGCTTCTGACTTCTTCCCCCTTCTTTTCTTCTTCTCCTAGCCTCATCGGCAGTAGAAGCCGGCGCAGGCACTGGATGAACTGTCTACCCACCACTCGCCGGAAATCTCGCCCATGCCGGCCCATCTGTCGATCTTACTATTTTCTCCCTCCATCTTGCCGGAATTTCCTCTATTTTAGGGGCTATCAATTTTATTACAACTATTATTAACATGAA
>Dermatonotus_muelleri_MAPT834
TTTTTGGGGCTTGAGCCGGAATAGTAGGCACAGCCCTTAGCCTCCTAATTCGAGCTGAACTTAGCCAACCCGGCAGCCTTCTTGGCGACGACCAGATTTACAATGTCATTGTTACTGCTCACGCTTTCGTTATAATTTTTTTCATGGTTATACCAATTATAATCGGCGGCTTTGGAAACTGATTAGTTCCCCTAATACTAGGAGCACCAGACATGGCCTTCCCTCGTATAAATAACATAAGCTTCTGACTTCTTCCCCCTTCTTTTCTTCTTCTCCTAGCCTCATCAGCAGTAGAAGCCGGCGCAGGCACTGGATGAACTGTCTACCCACCACTCGCCGGAAATCTCGCCCATGCCGGCCCATCCGTCGATCTTACTATTTTCTCCCTCCATCTTGCCGGAATTTCCTCTATTTTAGGGGCTATCAATTTTATTACAACTATTATTAACATGAAACCCCCATCAGTCACTCAATATCAAACTCCCCTCTTTGTGTGATCAGTAATCATCACAGCCGTACTGCTTCTACTATCTCTTCCAGTGTTAGCAGCAGGCATTACTATACTTCTGACAGACCGAAATTTAAACACCACATTCTTCGACCCTGCAGGAGGGGGTGACCCAGTCCTATACCAACACCT
>Dermatonotus_muelleri_MAPT3129
TTTTTGGGGCTTGGGCCGGAATAGCAGGCACAGCCCTTAGCCTCCTAATTCGAGCTGAACTTAGCCAACCCGGCAGCCTTCTTGGCGACGACCAGATTTACAATGTCATTGTTACTGCTCACGCTTTCGTTATAATTTTCTTCATGGTTATACCAATTATAATCGGCGGCTTTGGAAACTGATTAGTTCCCCTAATACTAGGAGCACCAGACATGGCCTTCCCTCGTATAAATAACATAAGCTTCTGACTTCTTCCCCCTTCTTTTCTTCTTCTCCTAGCCTCATCGGCAGTAGAAGCCGGCGCAGGCACTGGATGAACTGTCTACCCACCACTCGCCGGAAATCTCGCCCATGCCGGCCCATCCGTCGATCTTACTATTTTCTCCCTCCATCTTGCCGGAATTTCCTCTATTTTAGGGGCTATCAATTTTATTACAACTATTATTAACATGAAACCCCCATCAGTCACTCAATATCAAACTCCCCTCTTTGTGTGATCAGTAATCATCACAGCCGTACTGCTTCTACTATCTCTTCCAGTGTTAGCAGCAGGCATTACTATACTTCTGACAGACCGAAATTTAAACACCACATTCTTCGACCCTGCAGGAGGGGGTGACCCAGTCCTATACCAACACCT
>Elachistocleis_bicolor_MAPT893
TTTGGGGCCTGAGCCGGAATAGTAGGCACAGCCCTTAGTCTCCTCATTCGAGCCGAACTTAGCCAACCTGGCAGTCTTCTCGGTGATGACCAAATTTACAATGTAATCGTTACTGCTCATGCCTTCGTAATAATTTTCTTCATAGTTATGCCAATTATAATTGGTGGATTCGGCAATTGATTAGTTCCCCTTATACTTGGAGCCCCAGACATAGCCTTTCCACGAATAAATAACATAAGTTTTTGACTTCTCCCCCCATCATTTCTTCTTCTTCTAGCATCATCTGCAGTAGAAGCAGGAGCAGGAACCGGATGAACAGTCTACCCCCCATTAGCTGGAAATCTAGCTCATGCAGGACCATCCGTAGATTTAACTATTTTTTCCCTTCATCTTGCAGGTGTTTCCTCTATTTTAGGAGCAATCAACTTCATTACAACCATCATCAATATAAAACCCCCCTCAGTCACCCAATATCAAACCCCACTATTTGTTTGATCTGTAATTATTACAGCTGTCCTCCTTCTTCTTTCTCTTCCTGTTCTTGCAGCAGGGATTACAATACTCTTAACTGATCGAAACTTAAATACCACCTTTTTTGACCCAGCTGGGGGAGGAGACCCAATTTTATACCAACACC
>Elachistocleis_bicolor_MAPT4473
TTACTTTATCTTTGGGGCCTGAGCCGGAATAGTAGGCACAGCCCTTAGTCTCCTCATTCGAGCCGAACTTAGCCAACCTGGCAGTCTTCTCGGTGATGATCAAATTTACAATGTAATCGTTACTGCTCATGCCTTCGTAATAATTTTCTTCATAGTTATGCCAATTATAATTGGTGGATTCGGCAATTGACTAGTTCCCCTTATACTTGGAGCCCCAGACATAGCCTTTCCACGAATAAATAACATAAGTTTTTGACTTCTCCCCCCATCATTTCTTCTTCTTCTAGCATCATCTGCAGTAGAAGCAGGAGCAGGAACCGGATGAACAGTCTACCCCCCATTAGCTGGAAATCTAGCTCATGCAGGCCCATCCGTAGATTTAACTATTTTTTCCCTTCATCTTGCAGGTGTTTCCTCTATTTTAGGAGCAATCAACTTCATTACAACCATCATCAATATAAAACCCCCCTCAGTCACCCAATATCAAACCCCACTATTTGTTTGATCTGTAATTATTACAGCTGTCCTCCTTCTTCTTTCTCTTCCTGTTCTTGCAGCAGGGATTACAATACTCTTAACTGATCGAAACTTAAATACCACCTTTTTTGACCCAGCTGGGGGAGGAGACCCAATTTTATACCAACACCTCTT
>Elachistocleis_bicolor_MAPT4474
TTACTTTATCTTTGGGGCCTGAGCCGGAATAGTAGGCACAGCCCTTAGTCTCCTCATTCGAGCCGAACTTAGCCAACCTGGCAGTCTTCTCGGTGATGATCAAATTTACAATGTAATCGTTACTGCTCATGCCTTCGTAATAATTTTCTTCATAGTTATGCCAATTATAATTGGTGGATTCGGCAATTGACTAGTTCCCCTTATACTTGGAGCCCCAGACATAGCCTTTCCACGAATAAATAACATAAGTTTTTGACTTCTCCCCCCATCATTTCTTCTTCTTCTAGCATCATCTGCAGTAGAAGCAGGAGCAGGAACCGGATGAACAGTCTACCCCCCATTAGCTGGAAATCTAGCTCATGCAGGCCCATCCGTAGATTTAACTATTTTTTCCCTTCATCTTGCAGGTGTTTCCTCTATTTTAGGAGCAATCAACTTCATTACAACCATCATCAATATAAAACCCCCCTCAGTCACCCAATATCAAACCCCACTATTTGTTTGATCTGTAATTATTACAGCTGTCCTCCTTCTTCTTTCTCTTCCTGTTCTTGCAGCAGGGATTACAATACTCTTAACTGATCGAAACTTAAATACCACCTTTTTTGACCCAGCTGGGGGAGGAGACCCAATTTTATACCAACACCTCTT
>Elachistocleis_cesarii_MAPT2617
ATAGTAGGCACAGCCCTTAGCCTCCTTATTCGAGCCGAACTAAGCCAACCTGGCAGCCTCCTGGGCGATGATCAAATTTACAATGTTATTGTCACTGCCCATGCCTTCGTAATAATCTTCTTCATAGTAATACCAATTATAATTGGTGGATTTGGTAACTGACTAGTCCCCCTTATGCTTGGGGCACCAGACATAGCCTTCCCACGAATAAACAACATAAGCTTTTGACTACTACCCCCATCTTTTCTTCTCCTTCTAGCATCATCTGCAGTAGAAGCGGGAGCCGGAACTGGGTGAACAGTCTATCCACCTCTAGCTGGTAACCTAGCCCATGCAGGACCATCCGTTGATTTAACCATTTTTTCTCTTCATTTGGCAGGAGTTTCTTCAATCCTGGGGGCAATCAATTTTATTACAACCATTATTAACATAAAACCCCCCTCAGTTACCCAATATCAAACCCCTCTGTTTGTCTGATCTGTAATTATTACAGCTGTCCTTCTTCTTCTTTCACTACCAGTTCTTGCAGCAGGGATTACTATACTTTTAACTGACCGAAATTTAAACACCACATTTTTTGACCCTGCCGGAGGTGGTGACCCAATTCTCTATCAACA
>Elachistocleis_cesarii_MAPT3080
TTTCGGGGCCTGAGCCGGAATAGTAGGCACAGCCCTTAGCCTCCTTATTCGAGCCGAACTAAGCCAACCTGGCAGCCTCCTGGGCGATGATCAAATTTACAATGTTATTGTCACTGCCCATGCCTTCGTAATAATCTTCTTCATAGTAATACCAATTATAATTGGTGGATTTGGTAACTGACTAGTCCCCCTTATGCTTGGAGCGCCAGACATAGCCTTCCCACGAATAAACAACATAAGCTTTTGACTACTACCCCCATCTTTTCTTCTCCTTCTAGCATCATCTGCAGTAGAAGCAGGAGCCGGAACTGGGTGAACAGTCTATCCACCTCTGGCTGGTAACCTAGCCCATGCAGGACCATCCGTTGATTTAACCATTTTTTCTCTTCATTTGGCAGGAGTTTCTTCAATCCTGGGGGCGATCAATTTTATTACAACTATTATTAACATAAAACCCCCCTCAGTTACCCAATATCAAACCCCACTGTTTGTCTGATCTGTAATTATTACAGCTGTCCTTCTTCTTCTTTCACTACCAGTTCTTGCAGCAGGAATTACTATACTTTTAACTGATCGAAATTTAAACACCACATTTTTTGACCCTGCCGGAGGTGGTGACCCAATTCTCTATCAACA
>Elachistocleis_cesarii_MAPT3123
TATTTTCGGGGCCTGAGCCGGAATAGTAGGCACAGCCCTTAGCCTCCTTATTCGAGCCGAACTAAGCCAACCTGGCAGCCTCCTGGGCGATGATCAAATTTACAATGTTATTGTCACTGCCCATGCCTTCGTAATAATCTTCTTCATAGTAATACCAATTATAATTGGTGGATTTGGTAACTGACTAGTCCCCCTTATGCTTGGAGCACCAGACATAGCCTTCCCACGAATAAACAACATAAGCTTTTGACTACTACCCCCATCTTTTCTTCTCCTTCTAGCATCATCTGCAGTAGAAGCGGGAGCCGGAACTGGGTGAACAGTCTATCCACCTCTAGCTGGTAACCTAGCCCATGCAGGACCATCCGTTGATTTAACCATTTTTTCTCTTCATTTGGCAGGAGTTTCTTCAATCCTGGGGGCAATCAATTTTATTACAACTATTATTAACATAAAACCCCCCTCAGTTACCCAATATCAAACCCCTCTATTTGTCTGATCTGTAATTATTACAGCTGTCCTTCTTCTTCTTTCACTACCAGTTCTTGCAGCAGGAATTACTATACTTTTAACTGACCGAAATTTAAACACCACATTTTTTGACCCTGCCGGAGGTGGTGACCCAATTCTCTATCAACACCTTTTC
>Elachistocleis_matogrosso_MAPT1363
TTACTTTATCTTTGGGGCCTGAGCCGGAATAGTAGGCACAGCCCTTAGTCTCCTCATTCGAGCCGAACTTAGCCAACCTGGCAGTCTTCTCGGTGATGATCAAATTTACAATGTAATCGTTACTGCTCATGCCTTCGTAATAATTTTCTTCATAGTTATGCCAATTATAATTGGCGGATTCGGCAATTGATTAGTTCCCCTTATACTTGGGGCCCCAGACATAGCCTTTCCACGAATAAATAACATAAGTTTCTGACTTCTCCCCCCATCATTTCTTCTTCTTCTAGCATCATCTGCAGTAGAGGCAGGAGCAGGAACCGGATGAACAGTCTACCCCCCATTAGCTGGAAATCTAGCTCATGCAGGACCATCCGTAGATTTAACTATTTTTTCCCTTCATCTTGCAGGTGTTTCCTCTATTTTAGGAGCAATCAACTTCATTACAACTATTATCAATATAAAACCCCCCTCAGTTACCCAATATCAAACCCCACTATTTGTTTGATCTGTAATTATTACAGCTGTCCTCCTTCTTCTTTCTCTTCCTGTCCTCGCAGCAGGGATTACAATACTCTTAACTGATCGAAACTTAAATACCACCTTTTTTGACCCAGCTGGAGGAGGAGACCCAATTTTATACCAACACCT
>Elachistocleis_matogrosso_MAPT2475
TTATCTTTGGGGCCTGAGCCGGAATAGTAGGCACAGCCCTTAGTCTCCTCATTCGAGCCGAACTTAGCCAACCTGGCAGTCTTCTCGGTGATGATCAAATTTACAATGTAATCGTTACTGCTCATGCCTTCGTAATAATTTTCTTCATAGTTATGCCAATTATAATTGGCGGATTCGGCAATTGATTAGTTCCCCTTATACTTGGGGCCCCAGACATAGCCTTTCCACGAATAAATAACATAAGTTTCTGACTTCTCCCCCCATCATTTCTTCTTCTTCTAGCATCATCTGCAGTAGAGGCAGGAGCAGGAACCGGATGAACAGTCTACCCCCCATTAGCTGGAAATCTAGCTCATGCAGGACCATCCGTAGATTTAACTATTTTTTCCCTTCATCTTGCAGGTGTTTCCTCTATTTTAGGAGCTATCAACTTCATTACAACTATTATCAATATAAAACCCCCCTCAGTTACCCAATATCAAACCCCACTATTTGTTTGATCTGTAATTATTACAGCTGTCCTCCTTCTTCTTTCTCTTCCTGTCCTCGCAGCAGGGATTACAATACTCTTAACTGATCGAAACTTAAATACCACCTTTTTTGACCCAGCTGGAGGAGGAGACCCAATTTTATACCAACACCT
>Leptodactylus_bufonius_MAPT2571
TAATCCGAGCTGAGCTTAGCCAGCCCGGAGCGCTTCTTGGTGATGATCAAATTTACAATGTTATCGTCACCGCCCACGCCTTTGTTATAATTTTCTTTATAGTTATGCCCATCATGATCGGGGGCTTTGGCAACTGACTAGTTCCATTAATAATTGGAGCCCCTGATATGGCTTTCCCCCGAATAAACAACATAAGCTTCTGACTTTTACCACCATTATTCCTTCTTCTCCTCGCTTCTGCCGGAGTGGAAGCCGGTGCCGGTACTGGCTGGACTGTTTACCCACCCCTAGCTGGGAATCTAGCTCATGCAGGCCCATCAGTAGACTTAACCATTTTTTCCCTTCATCTAGCTGGTGTATCTTCAATTCTTGGGGCTATTAATTTTATTACAACTATTCTAAACATGAAACCCCCATCAATAACTCAATACCAAACCCCCCTATTTGTTTGATCCGTTTTAATCACTGCAGTCCTTCTACTCCTGTCCCTTCCTGTTTTAGCAGCGGGCATCACTATACTTCTTACCGACCGTAACTTAAACACCACCTTCTTTGACCCCGCTGGAGGGGGGGACCCCGTTCTTTACCAACA
>Leptodactylus_chaquensis_MAPT1142
ATTTTTGGGGCATGAGCCGGCATGGTCGGAACAGCCCTTAGCCTCCTAATTCGAGCTGAACTGAGTCAACCTGGATCCCTTCTAGGGGATGACCAAATTTACAATGTAATTGTTACTGCTCACGCTTTTGTTATAATTTTCTTTATAGTAATGCCGATTATGATCGGCGGGTTCGGAAACTGATTAGTTCCCCTAATGATTGGTGCCCCTGACATAGCCTTCCCCCGAATGAACAATATAAGCTTTTGACTTCTGCCTCCATCATTTCTTCTTCTTCTGGCCTCTGCCGGAGTAGAAGCAGGTGCAGGAACCGGTTGAACTGTATATCCTCCATTAGCTGGTAACTTAGCTCATGCAGGACCCTCAGTAGATCTAACAATTTTTTCACTCCACTTAGCAGGGGTGTCCTCTATTCTAGGTGCTATTAATTTTATCACAACTATCCTTAATATGAAACCTCCTTCAATAACCCAATACCAAACCCCTTTATTTGTATGATCAGTTCTAATTACAGCTGTTCTTCTACTCCTTTCACTCCCAGTATTAGCAGCAGGAATTACTATGCTTCTAACGGATCGAAACTTAAATACAACATTTTTTGATCCCGCAGGGGGAGGAGATCCTATTCTATACCAACACCT
>Leptodactylus_chaquensis_MAPT3159
ATTTTTGGGGCATGAGCCGGCATGGTCGGAACAGCCCTTAGTCTCCTAATTCGAGCTGAACTAAGTCAACCTGGATCCCTTCTAGGAGATGACCAAATTTACAATGTAATTGTTACTGCTCACGCTTTTGTTATAATTTTCTTTATAGTAATGCCGATTATGATCGGCGGGTTCGGAAACTGATTAGTTCCCCTAATGATTGGTGCCCCTGACATAGCCTTCCCCCGAATGAACAATATAAGCTTTTGACTTCTGCCTCCATCATTTCTTCTTCTTCTGGCCTCTGCCGGAGTAGAAGCAGGTGCAGGAACCGGCTGAACTGTATACCCTCCATTAGCTGGTAACTTAGCTCATGCAGGGCCCTCAGTAGATCTAACAATTTTTTCACTCCACTTAGCAGGGGTGTCCTCTATTCTAGGTGCTATTAATTTTATCACAACTATCCTTAATATGAAACCTCCTTCAATAACCCAATACCAAACCCCTTTATTTGTATGATCAGTTCTAATTACAGCTGTTCTTCTACTCCTTTCACTCCCAGTATTAGCAGCAGGAATTACTATGCTTCTAACGGATCGAAACTTAAATACAACATTTTTTGATCCAGCAGGGGGAGGAGATCCTATTCTATACCAACACCT
>Leptodactylus_chaquensis_MAPT4488
TTTTTGGGGCATGAGCCGGCATGGTCGGAACAGCCCTTAGCCTCCTAATTCGAGCTGAACTAAGTCAACCTGGATCCCTTCTAGGGGATGACCAAATTTACAATGTAATTGTTACTGCTCACGCTTTTGTTATAATTTTCTTTATAGTAATGCCGATTATGATCGGCGGGTTCGGAAACTGATTAGTTCCCCTAATGATTGGTGCCCCTGACATGGCCTTCCCCCGAATGAACAATATAAGCTTTTGACTTCTACCCCCATCATTTCTTCTTCTTCTGGCCTCTGCCGGAGTAGAAGCAGGTGCAGGAACCGGYTGAACTGTATACCCTCCGTTAGCTGGCAACTTAGCTCATGCAGGGCCCTCAGTAGATCTAACAATTTTTTCACTTCACTTAGCAGGGGTGTCCTCTATCCTAGGTGCTATTAATTTTATCACAACTATTCTTAATATGAAACCTCCTTCTATAACCCAATACCAAACCCCTTTATTTGTATGATCAGTTCTAATTACAGCTGTTCTTCTACTCCTTTCACTCCCAGTATTAGCAGCAGGAATTACTATGCTTCTAACGGATCGAAACTTAAATACAACATTTTTTGATCCCGCAGGAGGAGGAGATCCTATTCTGTACCAACACCT
>Leptodactylus_elenae_MAPT1379
CTGGCATAGTGGGAACCGCCCTAAGCCTTCTTATTCGAGCCGAATTAAGCCAACCCGGGTCCCTTCTAGGTGATGACCAAATCTACAACGTTATTGTTACCGCACATGCTTTTGTTATAATTTTCTTTATGGTTATGCCTATCATGATTGGGGGCTTCGGAAACTGACTAGTCCCTCTAATAATTGGGGCCCCCGACATGGCCTTCCCCCGAATAAACAATATAAGCTTTTGGCTTCTTCCACCCTCGTTTCTTCTTCTCCTGGCCTCTGCCGGGGTGGAAGCCGGGGCAGGCACTGGATGAACAGTCTACCCACCCCTAGCGGGAAATCTAGCTCATGCCGGCCCATCGGTAGATCTAACTATTTTCTCTCTTCACCTGGCTGGTGTATCCTCCATTCTTGGGGCAATCAACTTTATTACCACCATTCTAAACATGAAGCCCCCCTCAATGACCCAGTATCAAACCCCTCTTTTTGTTTGATCAGTCCTTATTACTGCAGTTCTTCTTCTTCTTTCCCTGCCCGTGTTAGCAGCAGGAATCACGATACTCCTGACAGACCGTAACCTTAACACCACCTTTTTTGACCCTGCCGGAGGCGGGGACCCAATTCTCTACCAACA
>Leptodactylus_elenae_MAPT2554
TTGATCTTTGGCGCTTGAGCTGGCATAGTGGGAACCGCCCTAAGCCTTCTTATTCGAGCCGAATTAAGCCAACCCGGGTCCCTTCTAGGTGATGACCAAATCTACAACGTTATTGTTACCGCACATGCTTTTGTTATAATTTTCTTTATGGTTATGCCTATCATGATTGGGGGCTTCGGAAACTGACTAGTCCCTCTAATAATTGGGGCCCCCGACATGGCCTTCCCCCGAATAAACAATATAAGCTTTTGGCTTCTTCCACCCTCGTTTCTTCTTCTCCTGGCCTCTGCTGGGGTGGAAGCCGGGGCAGGCACTGGATGAACAGTCTACCCACCCCTAGCGGGAAATCTAGCTCATGCCGGCCCATCAGTAGATCTAACTATTTTCTCTCTTCACCTGGCTGGTGTATCCTCCATTCTTGGGGCAATCAACTTTATTACCACCATTCTAAACATGAAGCCCCCCTCAATGACCCAGTATCAAACCCCTCTTTTTGTTTGATCAGTCCTTATTACTGCCGTTCTTCTTCTTCTTTCCCTGCCCGTGTTAGCAGCAGGAATCACGATACTCCTGACAGACCGTAACCTTAACACCACCTTTTTTGACCCTGCCGGGGGCGGGGACCCAATTCTCTACCAACA
>Leptodactylus_elenae_MAPT4359
TTGATCTTTGGCGCTTGAGCTGGCATAGTGGGAACCGCCCTAAGCCTTCTTATTCGAGCCGAATTAAACCAACCCGGGTCCCTTCTAGGTGATGACCAAATCTACAACGTTATTGTTACCGCACATGCTTTTGTTATAATTTTCTTTATAGTTATGCCTATCATGATTGGGGGCTTCGGAAACTGACTAGTCCCTCTAATAATTGGGGCCCCCGACATGGCCTTCCCCCGAATAAACAATATAAGCTTTTGGCTTCTTCCACCCTCGTTTCTTCTTCTCCTGGCCTCTGCCGGGGTGGAAGCCGGGGCAGGCACTGGATGAACAGTCTACCCACCCCTAGCGGGAAATCTAGCTCATGCCGGCCCATCAGTAGATCTAACTATTTTCTCTCTTCACCTGGCTGGTGTATCCTCCATTCTTGGGGCAATCAACTTTATTACCACCATTCTAAACATGAAGCCCCCCTCAATGACCCAGTATCAAACCCCTCTTTTTGTTTGATCAGTCCTTATTACTGCAGTTCTTCTTCTTCTTTCCCTGCCCGTGTTAGCAGCAGGAATCACGATACTCCTGACAGACCGTAACCTTAACACCACCTTTTTTGACCCTGCCGGGGGCGGGGACCCAATTCTCTACCAACA
>Leptodactylus_furnarius_MAPT1936
GCCGGCATGGTGGGGACCGCCCTAAGCCTATTGATTCGAGCTGAACTAAGCCAGCCCGGCTCCCTTCTCGGCGATGACCAGATTTACAACGTTATCGTCACTGCACACGCTTTTGTAATAATCTTTTTTATAGTTATGCCCATCATGATCGGGGGGTTTGGTAACTGACTTGTACCCTTAATAATCGGAGCCCCAGACATAGCCTTTCCCCGAATAAACAACATAAGTTTTTGACTTCTTCCGCCTTCATTTCTTCTTCTCCTAGCTTCCGCTGGGGTAGAGGCTGGGGCAGGCACAGGATGGACTGTATACCCGCCCCTGGCGGGAAACCTGGCCCACGCTGGCCCCTCAGTAGATCTTACTATCTTTTCCCTCCATCTTGCCGGTGTATCCTCCATCCTTGGGGCCATTAACTTTATCACCACTATTTTGAACATGAAGCCCCCTTCAATAACCCAATATCAAACCCCCCTTTTTGTTTGATCCGTCCTTATTACTGCAGTCCTTCTTCTTCTTTCCCTACCTGTTCTAGCAGCAGGAATTACAATACTACTCACTGATCGCAACCTCAACACCACATTCTTTGACCCCGCTGGGGGTGGGGACCCAGTTCTTTACCAACA
>Leptodactylus_fuscus_MAPT167
GCATGGGCCGGAATGGTAGGAACCGCCCTAAGCCTATTAATTCGAGCTGAGCTGAGCCAGCCAGGATCTCTCCTTGGTGACGATCAAATTTACAATGTCATTGTAACCGCTCATGCTTTTGTTATAATTTTCTTTATAGTCATGCCCATTATAATCGGCGGCTTCGGAAACTGACTTGTACCCCTGATAATTGGAGCCCCTGACATGGCTTTTCCTCGAATAAATAATATAAGCTTTTGACTTCTTCCTCCCTCATTTCTTCTTCTTCTGGCCTCTGCTGGAGTAGAAGCCGGGGCTGGTACAGGATGAACTGTCTACCCCCCCTTAGCAGGGAACCTAGCTCATGCTGGGCCATCTGTTGACCTAACTATTTTTTCTCTTCACTTAGCCGGTGTATCTTCGATTCTTGGGGCAATTAATTTTATTACTACAATCTTAAACATAAAACCCCCCTCAATAACCCAATATCAAACCCCACTATTTGTGTGATCAGTACTTATCACCGCTGTCCTATTGCTACTCTCTCTTCCCGTCCTCGCAGCAGGAATTACTATGCTATTAACTGATCGTAACCTTAACACCACATTCTTTGACCCGGCGGGTGGGGGAGATCCAATTCTTTACCAACACCT
>Leptodactylus_labyrinthicus_MAPT1153
TGAGCGGGCATGGTCGGAACCGCCCTGAGCCTGCTCATCCGAGCTGAGCTAAGCCAACCTGGCTCCCTTCTTGGCGATGACCAGATCTATAACGTCATCGTTACTGCTCACGCCTTTGTAATAATTTTCTTCATAGTAATACCAATTATAATTGGGGGTTTCGGAAATTGACTAGTCCCTCTTATAATTGGGGCCCCTGATATAGCATTCCCACGCATAAACAACATAAGCTTTTGACTTTTACCCCCATCCTTTCTCCTTCTTTTGGCCTCTGCTGGTGTAGAGGCCGGAGCGGGGACCGGCTGGACAGTGTACCCCCCTCTGGCTGGAAACTTAGCCCACGCCGGACCCTCAGTAGACTTAACAATCTTTTCCCTCCATCTCGCCGGGGTATCCTCTATTCTTGGGGCAATTAACTTTATTACCACCATTCTTAACATGAAGCCTCCATCAATAACACAATACCAGACCCCTTTATTTGTGTGATCAGTGTTAATCACGGCCGTACTTCTTCTTCTGTCCCTTCCTGTCCTAGCAGCTGGGATTACTATACTGTTAACGGACCGAAACCTAAATACAACATTCTTCGACCCGGCAGGCGGCGGTGACCCCGTTCTCTACCAACA
>Leptodactylus_labyrinthicus_MAPT2626
GGAACCGCCCTGAGCCTGCTCATCCGAGCTGAGCTAAGCCAACCTGGCTCCCTTCTTGGCGATGACCAGATCTATAACGTCATCGTTACTGCTCACGCCTTTGTAATAATTTTCTTCATAGTAATACCAATTATAATTGGGGGTTTCGGAAATTGACTAGTCCCTCTTATAATTGGGGCCCCTGATATAGCATTCCCACGCATAAACAACATAAGCTTTTGACTTTTACCCCCATCCTTTCTCCTTCTTTTGGCCTCTGCTGGTGTAGAGGCCGGAGCGGGGACCGGCTGGACAGTGTACCCCCCTCTGGCTGGAAACTTAGCCCACGCCGGACCCTCAGTAGACTTAACAATCTTTTCCCTCCATCTCGCCGGGGTATCCTCTATTCTTGGGGCAATTAACTTTATTACCACCATTCTTAACATGAAGCCTCCATCAATAACACAATACCAAACCCCTTTATTTGTGTGATCAGTGTTAATCACGGCCGTACTTCTTCTTCTGTCCCTTCCTGTCCTAGCAGCTGGGATTACTATACTGTTAACGGACCGAAACCTAAATACAACATTCTTCGACCCGGCAGGCGGCGGTGACCCCGTTCTCTACCAACAC
>Leptodactylus_labyrinthicus_MAPT1067
TTTTGGGGCCTGGGCCGGCATAGTCGGAACCGCCCTAAGCCTACTAATTCGAGCTGAGTTAAGCCAGCCCGGATCCCTACTTGGTGACGATCAAATCTATAATGTAATCGTCACTGCCCACGCCTTCGTGATAATTTTTTTCATGGTCATGCCCATCATAATTGGGGGCTTCGGTAATTGACTAGTTCCCCTTATAATTGGCGCCCCCGATATAGCATTTCCACGTATAAATAACATAAGCTTTTGACTTCTACCTCCCTCGTTCCTCCTACTCTTAGCCTCTGCTGGGGTTGAAGCCGGAGCAGGGACCGGCTGAACTGTCTACCCCCCTCTGGCGGGAAACTTAGCCCATGCCGGACCATCCGTTGATCTAACTATCTTCTCCCTCCATCTTGCTGGCGTTTCTTCAATCCTGGGCGCAATTAACTTTATTACAACTATCCTCAACATGAAGCCCCCATCAATAACACAGTACCAAACCCCTTTATTTGTGTGATCAGTGTTAATCACGGCCGTCCTTCTTTTACTCTCTCTCCCTGTCCTAGCGGCCGGTATTACCATGCTACTTACAGACCGAAACCTTAACACAACATTCTTCGACCCAGCTGGGGGCGGAGACCCAATTCTTTACCAACACCTATTT
>Leptodactylus_latrans_MAPT2515
TTTGGGGCCTGGGCCGGCATAGTCGGTACAGCCCTTAGCCTCCTAATTCGAGCTGAACTAAGCCAACCCGGATCCCTCCTCGGTGATGACCAGATTTACAATGTAATTGTTACTGCTCACGCCTTCGTTATAATTTTCTTTATAGTAATGCCTATTATAATTGGCGGGTTCGGAAACTGACTGGTGCCCCTCATGATTGGCGCCCCCGACATAGCCTTCCCACGAATGAACAATATGAGCTTTTGACTTCTACCCCCCTTATTCCTTCTTCTCTTAGCCTCCGCTGGGGTCGAAGCAGGAGCGGGAACCGGCTGAACTGTATACCCCCCTCTCGCTGGCAACCTGGCCCATGCCGGACCCTCAGTTGATTTAACAATTTTTTCTCTCCATTTAGCCGGAGTATCATCAATCTTAGGTGCCATTAACTTTATCACAACTATTTTAAATATGAAACCCCCTTCTATGACTCAGTATCAAACCCCTTTATTTGTTTGATCAGTTTTAATTACAGCTGTTCTGCTACTTCTCTCACTCCCAGTCCTAGCAGCAGG
>Leptodactylus_mystacinus_MAPT1731
TTTTTGGGGCATGAGCTGGAATGGTGGGGACCGCCCTTAGCCTGCTAATTCGAGCTGAGTTAAGCCAGCCCGGATCCCTACTAGGCGACGACCAAATTTATAATGTTATTGTAACCGCTCACGCCTTTGTAATAATCTTTTTTATGGTTATGCCAATCATAATCGGAGGCTTTGGTAACTGGCTTGTACCACTAATAATTGGAGCTCCTGATATGGCTTTCCCTCGAATAAACAACATAAGCTTTTGACTTTTACCACCCTCATTTCTTCTTCTCCTAGCTTCTGCCGGAGTAGAAGCCGGGGCTGGGACAGGGTGAACTGTATACCCCCCCCTAGCAGGAAACTTAGCTCATGCTGGCCCATCAGTAGACCTAACCATCTTTTCTCTCCATCTAGCTGGTGTGTCTTCGATTCTTGGGGCAATTAATTTTATCACCACTATTCTAAATATGAAGCCTCCATCAATAACCCAATATCAAACCCCACTATTTGTTTGATCAGTCCTTATTACCGCAGTTCTTCTTCTCCTTTCTCTTCCTGTCTTAGCAGCAGGAATCACTATACTACTAACTGACCGCAATCTAAACACCACATTTTTTGATCCAGCCGGGGGTGGAGATCCAATTCTTTATCAACA
>Leptodactylus_mystacinus_MAPT3035
TTTTTGGGGCATGAGCTGGAATGGTGGGGACCGCCCTTAGCCTGCTAATTCGAGCTGAGTTAAGCCAGCCCGGATCCCTACTAGGCGACGACCAAATTTATAATGTTATTGTAACCGCTCACGCCTTTGTAATAATCTTTTTTATGGTTATGCCAATCATAATCGGAGGCTTTGGTAACTGGCTTGTACCACTAATAATTGGAGCTCCTGATATGGCTTTCCCTCGAATAAACAACATAAGCTTTTGACTTTTACCACCCTCATTTCTTCTTCTCCTAGCTTCTGCCGGAGTAGAAGCCGGGGCTGGGACAGGGTGAACTGTATACCCCCCCCTAGCAGGAAACTTAGCTCATGCTGGCCCATCAGTAGACCTAACCATCTTTTCTCTCCATCTAGCTGGTGTGTCTTCGATTCTTGGGGCAATTAATTTTATCACCACTATTCTAAATATGAAGCCTCCATCAATAACCCAATATCAAACCCCACTATTTGTTTGATCAGTCCTTATTACCGCAGTTCTTCTTCTCCTTTCTCTTCCTGTCTTAGCAGCAGGAATCACTATACTACTAACTGACCGCAATCTTAACACCACATTTTTTGATCCAGCCGGGGGTGGAGATCCAATTCTTTATCAACA
>Leptodactylus_mystacinus_MAPT4068
TTTTTGGGGCATGAGCTGGAATGGTGGGGACCGCCCTTAGCCTGCTAATTCGAGCTGAGTTAAGCCAGCCCGGATCCCTACTAGGCGACGACCAAATTTATAATGTTATTGTAACCGCTCACGCCTTTGTAATAATCTTTTTTATGGTTATGCCAATCATAATCGGAGGCTTTGGTAACTGGCTTGTACCACTAATAATTGGAGCTCCTGATATGGCTTTCCCTCGAATAAACAACATAAGCTTTTGACTTTTACCGCCCTCATTTCTTCTTCTCCTAGCTTCTGCCGGAGTAGAAGCCGGGGCTGGGACAGGGTGAACTGTATACCCCCCCCTAGCAGGAAACTTAGCTCATGCTGGCCCATCAGTAGACCTAACCATCTTTTCTCTCCATCTAGCTGGTGTGTCTTCGATTCTTGGGGCAATTAATTTTATCACCACTATTCTAAATATGAAGCCTCCATCAATAACCCAATATCAAACCCCACTATTTGTTTGATCAGTCCTTATTACCGCAGTTCTTCTTCTCCTTTCTCTTCCTGTCTTAGCAGCAGGAATCACTATACTACTAACTGACCGCAATCTTAACACCACATTTTTTGATCCAGCCGGGGGTGGAGATCCAATTCTTTATCAACA
>Leptodactylus_podicipinus_MAPT4506
GGGCTTGGGCCGGCATGGTCGGCACAGCCCTTAGCCTGCTGATTCGAGCTGAACTGAGCCAGCCCGGAACCCTACTGGGCGATGACCAAATTTACAATGTTATCGTTACAGCCCACGCTTTTGTAATAATTTTCTTCATAGTTATGCCCATCATAATTGGGGGCTTTGGAAACTGACTTGTTCCATTAATAATTGGCGCCCCTGATATAGCTTTTCCTCGAATAAATAATATAAGTTTCTGGTTACTCCCTCCCTCCTTCCTTCTCCTTTTAGCCTCTGCTGGAGTAGAAGCGGGAGCGGGAACAGGGTGAACTGTTTACCCGCCCCTGGCTGGAAATCTAGCCCACGCTGGACCATCAGTAGACCTAACAATCTTCTCTCTCCACCTAGCGGGGGTATCCTCCATCCTAGGTGCTATCAACTTTATTACAACTATTCTAAATATAAAACCCCCCTCAATAACACAATACCAAACCCCTCTCTTTGTCTGATCTGTTCTAATCACTGCCGTTCTACTTCTCCTTTCCCTCCCAGTCCTTGCAGCAGGGATCACAATGCTCCTCACTGATCGTAACTTAAACACCACATTTT
>Leptodactylus_podicipinus_MAPT173
GCTTGGGCCGGCATGGTCGGCACAGCCCTTAGCCTGCTGATTCGAGCTGAACTGAGCCAGCCCGGAACCCTACTGGGCGATGACCAAATTTACAATGTTATCGTCACAGCCCACGCTTTTGTAATAATTTTCTTCATAGTTATGCCCATCATAATTGGGGGCTTTGGAAACTGACTTGTTCCATTAATAATTGGCGCCCCCGATATAGCTTTTCCTCGAATAAATAATATAAGTTTCTGGTTACTTCCTCCCTCCTTCCTCCTCCTTTTAGCTTCTGCTGGGGTAGAAGCGGGAGCGGGAACAGGGTGAACTGTTTACCCACCCCTGGCTGGAAATCTGGCCCACGCTGGACCATCAGTAGACCTAACAATCTTCTCTCTCCACTTAGCGGGGGTATCCTCCATCCTGGGTGCTATTAACTTTATTACAACTATTCTAAATATAAAACCCCCCTCAATAACACAATACCAAACCCCTCTCTTCGTCTGATCTGTTCTAATCACTGCCGTTCTACTTCTCCTTTCCCTCCCAGTCCTTGCAGCAGGGATCACAATGCTCCTCACTGATCGTAACTTAAACACCACATTTTTTGACCCCGCAGGAGGAGGTGACCCA
>Leptodactylus_podicipinus_MAPT2549
TTTCGGGGCTTGGGCCGGCATGGTCGGCACAGCCCTTAGCCTGCTGATTCGAGCTGAACTGAGCCAGCCCGGAACCCTACTGGGCGATGACCAAATTTACAATGTTATCGTTACAGCCCACGCTTTTGTAATAATTTTCTTCATAGTTATGCCCATCATAATCGGGGGCTTTGGAAACTGACTTGTTCCATTGATAATCGGCGCCCCCGATATAGCTTTCCCTCGAATAAATAATATAAGTTTCTGGTTACTTCCTCCTTCCTTCCTTCTCCTTTTAGCTTCTGCCGGGGTAGAAGCGGGAGCGGGAACGGGGTGAACTGTGTACCCGCCCCTGGCAGGAAATCTAGCCCACGCTGGACCATCAGTAGACCTAACAATCTTCTCCCTCCACCTAGCGGGGGTATCCTCTATCCTAGGTGCTATTAATTTTATTACAACTATTCTAAATATAAAACCCCCCTCAATAACACAATACCAAACCCCTCTCTTTGTCTGATCTGTTCTAATCACTGCCGTCCTACTTCTCCTCTCCCTCCCAGTCCTTGCAGCAGGAATCACAATGCTCCTCACTGATCGTAACTTAAACACCACATTTTTTGACCCCGCAGGAGGAGGTGACCCAGTTCTTTACCAACA
>Leptodactylus_podicipinus_MAPT2640
GTTTTCGGGGCTTGGGCCGGCATGGTCGGCACAGCCCTTAGCCTGCTGATTCGAGCTGAACTGAGCCAGCCCGGAACCCTACTGGGCGATGACCAAATTTACAATGTTATCGTTACAGCCCACGCTTTTGTAATAATTTTCTTCATAGTTATGCCCATCATAATTGGGGGCTTTGGAAACTGACTTGTTCCATTAATAATTGGCGCCCCTGATATAGCTTTTCCTCGAATAAATAACATAAGTTTCTGGTTACTTCCTCCCTCCTTCCTCCTCCTTTTAGCTTCTGCTGGGGTAGAAGCGGGAGCGGGAACAGGGTGAACTGTTTACCCACCCCTGGCTGGAAATCTGGCCCACGCTGGACCATCAGTAGACCTAACAATCTTCTCTCTCCACTTAGCGGGGGTATCCTCCATCCTAGGTGCTATTAACTTTATTACAACTATTCTAAATATAAAACCCCCCTCAATAACACAATACCAAACCCCTCTCTTCGTCTGATCTGTTCTAATCACTGCCGTTCTACTTCTCCTTTCCCTCCCAGTCCTTGCAGCAGGGATCACAATGCTCCTCACTGATCGTAACTTAAACACCACATTTTTTGACCCCGCAGGAGGAGGTGATCCAGTTCTTTACCAACA
>Leptodactylus_podicipinus_MAPT3917
GGGGCTTGGGCCGGCATGGTCGGCACAGCCCTTAGCCTGCTGATTCGAGCTGAACTGAGCCAGCCCGGAACCCTATTGGGCGATGACCAAATTTACAATGTTATCGTTACAGCCCACGCTTTTGTAATAATTTTCTTCATAGTTATGCCCATCATAATTGGGGGCTTTGGAAACTGACTTGTTCCATTAATAATTGGCGCCCCCGATATAGCTTTTCCTCGAATAAATAACATAAGTTTCTGATTACTTCCTCCCTCCTTCCTCCTCCTTTTAGCTTCTGCTGGGGTAGAAGCGGGAGCGGGAACAGGGTGAACTGTTTACCCACCCCTGGCTGGAAATCTGGCCCACGCTGGACCATCAGTAGACCTAACAATCTTCTCTCTCCACTTAGCGGGGGAATCCTCTATCCTAGGTGCTATTAACTTTATAACAACTATTCTAAATATAAAACC
>Leptodactylus_syphax_MAPT1723
ACTGCGCTTAGCCTTCTAATTCGAGCTGAACTCAGCCAACCTGGATCCCTTCTTGGGGATGACCAGATTTACAACGTTATTGTTACTGCACATGCATTTGTAATAATTTTCTTTATGGTCATGCCTATCATAATCGGAGGGTTTGGAAACTGACTTGTCCCCCTAATAATTGGGGCCCCAGACATGGCCTTCCCACGAATAAACAACATAAGTTTTTGACTTCTCCCACCCTCTTTTCTACTCCTTCTAGCTTCTGCTGGAGTAGAAGCAGGGGCCGGTACCGGATGAACCGTTTATCCCCCCTTAGCAGGGAACCTGGCCCATGCCGGTCCATCTGTAGACTTAACAATTTTTTCCCTTCACTTAGCCGGTGTATCCTCGATTCTTGGAGCAATCAACTTCATTACAACTATTTTAAACATGAAACCCCCTTCAATAACTCAATATCAAACTCCACTGTTTGTCTGATCAGTTCTAATTACTGCTGTTCTGCTCTTTCTTTCATTCCCAGTGCTAGCAGCGGGAACTACGATACTCCTCACAGACCGCCACCTAAACACGACAT
>Lysapsus_limellum_MAPT2573
TTGGGGCCTGAGCTGGGATAGTAGGGACAGCCCTTAGTCTTCTTATTCGAGCCGAACTGAGCCAACCAGGGTCACTGCTGGGGGATGATCAGATTTATAACGTTATTGTAACTGCCCACGCTTTTGTAATAATCTTTTTTATAGTTATACCAATTTTAATCGGAGGCTTTGGGAATTGACTCGTCCCTTTAATAATTGGAGCCCCTGACATAGCTTTCCCTCGTATAAACAACATAAGCTTTTGACTCCTACCTCCATCCTTTCTTTTACTCTTAGCCTCCGCTGGTGTAGAAGCAGGGGCGGGAACCGGGTGAACAGTTTACCCACCCCTCGCCGGTAATCTTGCACATGCTGGACCCTCTGTTGACCTAACTATTTTTTCCCTTCATCTCGCCGGTGTCTCCTCTATCCTAGGTGCAATCAACTTTATTACTACTATCTTAAATATGAAACCCCCATCAGTAACCCAATATCAAACGCCCTTATTCGTTTGATCTGTTTTAATTACCGCTGTGCTTCTTCTCCTCTCCCTCCCGGTTCTAGCTGCCGGCATCACTATACTATTAACAGACCGCAACTTAAATACAACATTTTTCGACCCTGCTGGTGGTGGGGACCCTATTCTCTACCAACA
>Lysapsus_limellum_MAPT2455
CCCACGCTTTTGTAATAATCTTTTTTATAGTTATACCCATTTTAATCGGAGGCTTTGGGAATTGACTCGTCCCCTTAATAATTGGAGCCCCTGACATAGCTTTCCCTCGTATAAACAACATAAGCTTTTGACTCCTACCTCCATCCTTTCTTTTACTCTTAGCCTCCGCTGGTGTAGAAGCGGGGGCGGGAACCGGGTGAACAGTTTACCCACCCCTCGCCGGTAATCTTGCACATGCTGGACCCTCTGTTGACCTGACTATTTTTTCCCTTCATCTCGCCGGTGTCTCCTCTATCCTAGGTGCAATCAACTTTATTACAACTATCTTAAATATGAAACCCCCATCAGTAACCCAATATCAAACGCCCCTATTCGTCTGATCTGTTTTAATTACCGCTGTGCTTCTTCTCCTTTCC
>Osteocephalus_taurinus_MAPT2363
GCTTGAGCTGGCATGGTGGGCACTGCCCTAAGTCTTCTTATCCGAGCTGAACTGAGCCAACCCGGCTCCCTACTGGGCGACGACCAAATCTACAACGTCATTGTCACCGCCCATGCCTTTGTGATAATTTTTTTTATAGTTATGCCAATTCTAATCGGAGGCTTTGGCAATTGATTAGTTCCACTAATAATTGGCGCCCCTGACATGGCCTTCCCCCGAATAAATAATATAAGCTTTTGACTTCTCCCCCCGTCCTTTCTTCTACTACTAGCCTCTGCAGGGGTCGAAGCCGGGGCGGGGACTGGCTGAACAGTTTATCCGCCCTTGGCCGGGAATCTAGCCCACGCAGGCCCCTCAGTAGATTTAACAATTTTTTCTCTACACCTAGCCGGGGTCTCTTCTATTCTTGGGGCCATTAACTTCATTACAACAATTCTTAACATGAAGCCCCCTTCTGTTACTCAGTACCAAACCCCCCTGTTCGTATGATCAGTCCTAATTACTGCAGTTCTTCTTCTTCTTTCCCTCCCAGTCCTTGCTGCCGGCATTACTATGCTACTAACAGACCGTAACCTTAATACAACATTTTTTGACCCCGCTGGGGGAGGAGACCCCATCCTATATCAACA
>Physalaemus_albonotatus_MAPT2707
TTTGGGGCTTGGGCTGGAATAGTAGGAACCGCTCTTAGCCTTCTAATTCGAGCTGAACTAAGCCAACCAGGGTCCCTTTTAGGTGACGACCAAATTTATAATGTTATCGTTACCGCCCATGCGTTTGTTATAATTTTCTTTATAGTTATACCAATCTTAATTGGGGGTTTTGGGAATTGACTTGTCCCATTAATAATTGGAGCCCCTGATATAGCATTCCCCCGAATAAATAATATAAGCTTTTGACTTCTTCCCCCATCCTTTCTCCTTCTACTAGCCTCAGCAGGCGTAGAAGCTGGAGCAGGAACAGGATGAACTGTTTACCCTCCCCTTGCAGGTAACCTCGCCCATGCAGGACCATCAGTAGACTTAACAATTTTTTCTCTACACTTGGCAGGTGTGTCCTCTATTTTAGGGGCAATTAATTTTATTACTACCATTTTAAATATAAAACCACCGTCAATAACTCAATATCAAACCCCATTATTCGTTTGATCTGTCTTAATTACTGCAGTGCTCCTCCTCCTTTCTTTACCAGTTTTAGCTGCCGGAATTACTATACTTCTAACAGATCGAAACCTAAACACAACCTTCTTTGACCCAGCAGGAGGTGGTGACCCAATTCTGTATCAACA
>Physalaemus_albonotatus_MAPT1543
AGCCAACCAGGGTCCCTTTTAGGTGATGACCAAATTTATAATGTTATCGTTACCGCCCATGCGTTTGTTATAATTTTCTTTATAGTTATACCAATCTTAATTGGGGGTTTTGGGAATTGACTTGTCCCATTAATAATTGGAGCCCCTGATATAGCATTCCCCCGAATAAATAATATAAGCTTTTGACTTCTTCCCCCATCCTTTCTCCTTCTACTAGCCTCAGCAGGCGTAGAAGCTGGAGCAGGAACAGGATGAACTGTTTACCCTCCCCTTGCAGGTAACCTCGCCCATGCAGGACCATCAGTAGACTTAACAATTTTTTCTCTACACTTGGCAGGTGTGTCCTCTATTTTAGGGGCAATTAATTTTATTACTACCATTTTAAATATAAAACCACCGTCAATAACTCAATATCAAACCCCATTATTCGTTTGATCTGTCCTAATTACTGCAGTGCTCCTCCTCCTTTCTTTACCAGTTTTAGCTGCCGGAATTACTATACTTCTAACAGATCGAAACCTAAACACAACCTT
>Physalaemus_albonotatus_MAPT2535
TTGGGGCTTGGGCTGGAATAGTAGGAACCGCTCTTAGCCTTCTAATTCGAGCTGAACTAAGCCAACCAGGGTCCCTTTTAGGTGACGACCAAATTTATAATGTTATCGTTACCGCCCATGCGTTTGTTATAATTTTCTTTATAGTTATACCAATCTTAATTGGGGGTTTTGGGAATTGACTTGTCCCATTAATAATTGGAGCCCCTGATATAGCATTCCCACGAATAAATAATATAAGCTTTTGACTTCTTCCCCCATCCTTTCTCCTTCTACTAGCCTCAGCAGGCGTAGAAGCTGGAGCAGGAACAGGATGAACTGTTTACCCTCCCCTTGCAGGTAACCTCGCCCATGCAGGACCATCAGTAGACTTAACAATTTTTTCTCTACACTTGGCAGGTGTGTCCTCTATTTTAGGGGCAATTAATTTTATTACTACCATCTTAAATATGAAACCACCGTCAATAACTCAATATCAAACCCCATTATTCGTTTGATCTGTCCTAATTACTGCAGTGCTCCTCCTCCTTTCTTTACCAGTTTTAGCTGCCGGAATTACTATACTTCTAACAGATCGAAACCTAAACACAACCTTCTTTGACCCAGCAGGAGGTGGTGACCCAATTCTGTATCAACA
>Physalaemus_albonotatus_MAP4670
AACTTTATACTTAGTATTTGGGGCTTGGGCTGGAATAGTAGGAACCGCTCTTAGCCTTCTAATTCGAGCTGAACTAAGCCAACCAGGGTCCCTTTTAGGTGACGACCAAATTTATAATGTTATCGTTACCGCCCATGCGTTTGTTATAATTTTCTTTATAGTTATACCAATCTTAATTGGGGGTTTTGGGAATTGACTTGTCCCATTAATAATTGGAGCCCCTGATATAGCATTCCCCCGAATAAATAATATAAGCTTTTGACTTCTTCCCCCATCCTTTCTCCTTCTACTAGCCTCAGCAGGCGTAGAAGCTGGAGCAGGAACAGGATGAACTGTTTACCCTCCCCTTGCAGGTAACCTCGCCCATGCAGGACCATCAGTAGACTTAACAATTTTTTCTCTACACTTGGCAGGTGTGTCCTCTATTTTAGGGGCAATTAATTTTATTACTACCATTTTAAATATAAAACCACCGTCAATAACTCAATATCAAACCCCATTATTCGTTTGATCTGTCCTAATTACTGCAGTGCTCCTCCTCCTTTCTTTATCAGTTTTAGCTGCCGGAATTACTATACTTCTAACAGATCGAAACCTAAACACAACCTTCTTTGACCCAGCAGGAG
>Physalaemus_albonotatus_MAP4858
AACTTTATACTTAGTATTTGGGGCTTGGGCTGGAATAGTAGGAACCGCTCTTAGCCTTCTAATTCGAGCTGAACTAAGCCAACCAGGGTCCCTTTTAGGTGACGACCAAATTTATAATGTTATCGTTACCGCCCATGCGTTTGTTATAATTTTCTTTATAGTTATACCAATCTTAATTGGGGGTTTTGGGAATTGACTTGTCCCATTAATAATTGGAGCCCCTGATATAGCATTCCCCCGAATAAATAATATAAGCTTTTGACTTCTTCCCCCATCCTTTCTCCTTCTACTAGCCTCAGCAGGCGTAGAAGCTGGAGCAGGAACAGGATGAACTGTTTACCCTCCCCTTGCAGGTAACCTCGCCCATGCAGGACCATCAGTAGACTTAACAATTTTTTCTCTACACTTGGCAGGTGTGTCCTCTATTTTAGGGGCAATTAATTTTATTACTACCATTTTAAATATAAAACCACCGTCAATAACTCAATATCAAACCCCATTATTCGTTTGATCTGTCCTAATTACTGCAGTGCTCCTCCTCCTTTCTTTATCAGTTTTAGCTGCCGGAATTACTATACTTCTAACAGATCGAAACCTAAACACAACCTTCTTTGACCCAGCAGGAG
>Physalaemus_albonotatus_MAP5967
AACTTTATACTTAGTATTCGGGGCTTGGGCTGGAATAGTAGGAACCGCTCTTAGCCTTCTAATTCGAGCTGAACTAAGCCAACCAGGGTCCCTTTTAGGTGACGATCAAATTTATAATGTTATCGTTACCGCCCATGCGTTTGTTATAATTTTCTTTATAGTTATACCAATCTTAATTGGGGGTTTTGGGAATTGACTTGTCCCATTAATAATTGGAGCCCCTGATATAGCATTCCCACGAATAAATAATATAAGCTTTTGACTTCTTCCCCCATCCTTTCTCCTTCTATTAGCCTCAGCAGGCGTAGAAGCTGGAGCAGGAACAGGATGAACTGTTTACCCTCCCCTTGCAGGTAACCTCGCCCATGCAGGACCATCAGTAGACTTAACAATTTTTTCTCTACACTTGGCAGGTGTGTCCTCTATTTTAGGGGCAATTAATTTTATTACTACCATTTTAAATATGAAACCACCGTCAATAACTCAATATCAAACCCCATTATTCGTTTGATCTGTCCTAATTACTGCAGTGCTCCTCCTCCTTTCTTTACCAGTTTTAGCTGCCGGAATTACTATACTTCTAACAGATCGAAACCTAAACACAACCTTCTTTGACCCAGCAGGAG
>Physalaemus_albonotatus_MAP5968
AACTTTATACTTAGTATTTGGGGCTTGGGCTGGAATAGTAGGAACCGCTCTTAGCCTTCTAATTCGAGCTGAACTAAGCCAACCAGGGTCCCTTTTAGGTGACGACCAAATTTATAATGTTATCGTTACCGCCCATGCGTTTGTTATAATTTTCTTTATAGTTATACCAATCTTAATTGGGGGTTTTGGGAATTGACTTGTCCCATTAATAATTGGAGCCCCTGATATAGCATTCCCACGAATAAATAATATAAGCTTTTGACTTCTTCCCCCATCCTTTCTCCTTCTACTAGCCTCAGCAGGCGTAGAAGCTGGAGCAGGAACAGGATGAACTGTTTACCCTCCCCTTGCAGGTAACCTCGCCCATGCAGGACCATCAGTAGACTTAACAATTTTTTCTCTACACTTGGCAGGTGTGTCCTCTATTTTAGGAGCAATTAATTTTATTACTACCATTTTAAATATGAAACCACCGTCAATAACTCAATATCAAACCCCATTATTCGTTTGATCTGTCCTAATTACTGCAGTGCTCCTCCTCCTTTCTTTATCAGTTTTAGCTGCCGGAATTACTATACTTCTAACAGATCGAAACCTAAACACAACCTTCTTTGACCCAGCAGGAG
>Physalaemus_albonotatus_MAP5969
AACTTTATACTTAGTATTCGGGGCTTGGGCTGGAATAGTAGGAACCGCTCTTAGCCTTCTAATTCGAGCTGAACTAAGCCAACCAGGGTCCCTTTTAGGTGACGATCAAATTTATAATGTTATCGTTACCGCCCATGCGTTTGTTATAATTTTCTTTATAGTTATACCAATCTTAATTGGGGGTTTTGGGAATTGACTTGTCCCATTAATAATTGGAGCCCCTGATATAGCATTCCCACGAATAAATAATATAAGCTTTTGACTTCTTCCCCCATCCTTTCTCCTTCTATTAGCCTCAGCAGGCGTAGAAGCTGGAGCAGGAACAGGATGAACTGTTTACCCTCCCCTTGCAGGTAACCTCGCCCATGCAGGACCATCAGTAGACTTAACAATTTTTTCTCTACACTTGGCAGGTGTGTCCTCTATTTTAGGGGCAATTAATTTTATTACTACCATTTTAAATATGAAACCACCGTCAATAACTCAATATCAAACCCCATTATTCGTTTGATCTGTCCTAATTACTGCAGTGCTCCTCCTCCTTTCTTTACCAGTTTTAGCTGCCGGAATTACTATACTTCTAACAGATCGAAACCTAAACACAACCTTCTTTGACCCAGCAGGAG
>Physalaemus_biligonigerus_MAPT1148
TATTTGGAGCTTGAGCCGGAATAGTCGGCACCGCCCTAAGCCTTCTGATCCGAGCCGAATTAAGCCAACCAGGAGCACTTCTTGGGGATGATCAAATTTACAATGTAATTGTTACTGCTCACGCATTTGTAATAATTTTCTTTATAGTTATACCCATTTTAATCGGAGGATTTGGAAACTGACTTGTCCCCCTTATAATTGGAGCCCCTGATATAGCATTCCCCCGAATAAACAACATAAGCTTTTGACTTCTCCCCCCTTCATTTCTTCTTCTATTAGCCTCTGCAGGAGTTGAGGCCGGAGCCGGTACAGGATGAACTGTCTACCCACCCCTTGCTGGAAACCTAGCACATGCTGGCCCCTCAGTAGACTTGACAATTTTTTCACTTCACTTAGCAGGTGTATCATCCATCCTGGGAGCAATTAATTTTATTACTACCATTCTTAATATAAAACCCCCATCTATAACACAATATCAAACACCCTTATTTGTGTGATCTGTTCTAATCACAGCAGTCCTTCTTCTCCTCTCATTACCGGTCCTGGCCGCCGGAATCACTATACTACTCACAGATCGAAACTTAAACACAACCTTCTTCGACCCTGCTGGGGGCGGAGATCCAATCTTATACCAACA
>Physalaemus_biligonigerus_MAPT2566
TTGGAGCTTGAGCCGGAATAGTCGGCACTGCCCTAAGTCTTCTAATCCGAGCCGAATTAAGCCAACCAGGAGCACTTCTTGGGGATGATCAAATTTACAATGTAATTGTTACTGCTCACGCATTTGTAATAATTTTCTTTATAGTAATACCCATTTTAATCGGAGGGTTTGGAAACTGACTTGTCCCCCTTATGATCGGAGCCCCTGATATAGCATTCCCTCGAATAAACAACATAAGCTTTTGACTTCTTCCCCCCTCATTTCTTCTTCTATTAGCCTCTGCAGGGGTTGAGGCCGGAGCCGGTACAGGATGAACTGTCTACCCACCCCTTGCTGGAAACCTGGCTCATGCTGGCCCATCAGTAGACTTGACAATTTTTTCACTTCACTTAGCAGGTGTATCATCCATCCTAGGAGCAATTAATTTTATTACTACCATTCTTAATATAAAACCCCCGTCTATAACACAATATCARACACCCTTATTTGTGTGATCTGTTCTAATCACAGCAGTCCTTCTTCTCCTCTCATTACCGGTCTTGGCCGCCGGAATCACTATACTACTTACAGATCGAAACTTAAATACAACCTTCTTCGATCCTGCAGGGGGTGGAGATCCAATCTTATACCAACAT
>Physalaemus_cuvieri_MAPT3072
TAGTAGGAACCGCTCTTAGTCTCCTCATCCGAGCTGAATTAAGTCAACCAGGATCCCTCTTAGGAGATGATCAAATTTACAACGTTATTGTTACTGCTCATGCATTCGTTATAATTTTTTTTATGGTAATACCAATCCTAATTGGAGGTTTTGGAAACTGACTTGTCCCGTTAATGATTGGGGCCCCTGATATAGCATTTCCACGAATAAATAATATAAGCTTTTGACTCCTTCCTCCATCCTTTTTACTTCTTTTAGCCTCAGCAGGCGTAGAAGCTGGAGCTGGAACAGGATGAACTGTCTACCCCCCTCTTGCAGGCAATTTAGCCCACGCAGGGCCCTCAGTCGATTTAACAATTTTCTCCCTGCATTTGGCAGGTGTCTCTTCTATTCTAGGGGCAATTAATTTTATTACTACTATTTTAAATATAAAACCTCCCTCAATAACTCAATACCAAACCCCGCTGTTTGTTTGATCTGTATTAATTACTGCAGTACTTCTTCTTCTATCTCTACCAGTTTTAGCTGCTGGAATCACTATATTACTTACAGACCGAAACTTAAACACAACCTTTTTTGATCCGGCGGGAGGAGGGGACCCAATTCTATATCAACACTTATTC
>Physalaemus_marmoratus_MAPT3107
GCCTGAGCCGGTATAGTTGGAACTGCCCTAAGTCTTCTAATTCGAGCTGAGCTAAGCCAGCCAGGAGCACTTCTGGGGGATGACCAAATTTATAACGTAATCGTTACTGCTCACGCATTCGTAATAATTTTCTTTATAGTTATGCCTATCTTGATCGGCGGCTTTGGAAACTGACTCGTCCCACTTATAATTGGAGCCCCTGATATAGCATTCCCTCGGATAAACAACATGAGCTTTTGACTTCTTCCGCCTTCTTTCCTTCTTCTCTTAGCCTCAGCAGGAGTAGAAGCTGGAGCAGGTACAGGATGAACTGTTTATCCCCCCCTCGCTGGAAACCTAGCACATGCTGGCCCTTCAGTAGACTTAACAATTTTTTCACTCCACTTAGCAGGTGTATCATCTATCCTGGGAGCAATTAATTTTATTACTACCATTCTTAATATGAAACCCCCATCGATAACACAATACCAAACACCCTTATTTGTCTGATCTGTCCTAATTACTGCAGTTCTTCTTCTCCTTTCTTTACCAGTCTTAGCTGCCGGAATCACTATACTACTCACGGACCGAAATTTAAATACAACCTTCTTCGATCCTGCAGGAGGCGGGGACCCAATCCTATATCAACAT
>Physalaemus_nattereri_MAPT4070
TTTGGGGCATGAGCTGGCATAGTCGGCACTGCCTTAAGCCTTCTAATCCGGGCTGAACTTAGCCAACCCGGATCTCTTCTAGGCGATGACCAGATTTATAACGTAATCGTTACTGCTCACGCATTTGTAATAATCTTTTTTATAGTAATGCCTATTCTGATCGGCGGATTTGGAAACTGACTTGTCCCCCTAATAATCGGGGCTCCCGATATGGCCTTCCCCCGAATAAATAATATAAGCTTCTGACTTCTTCCCCCCTCGTTTCTTCTTCTTCTTGCCTCAGCTGGAGTAGAGGCAGGGGCGGGGACAGGGTGAACTGTCTACCCACCCCTTGCAGGAAACTTAGCCCACGCCGGACCATCTGTTGATCTCACAATTTTTTCACTCCATCTGGCTGGTGTATCCTCTATCCTTGGAGCAATCAATTTTATTACAACTATCCTTAATATAAAACCCCCATCCATAACCCAATACCAAACTCCATTGTTCGTCTGATCAGTACTAATTACCGCAGTTCTCCTTCTCCTATCACTTCCTGTCCTAGCCGCAGGCATTACCATACTATTAACTGATCGAAACTTAAATACCACCTTTTTTGACCCAGCTGGAGGAGGAGACCCAATTTTATACCAACA
>Pithecopus_azureus_MAPT3105
GGTCGGCACAGCTTTGAGTCTTTTGATTCGAGCTGAATTAAGTCAACCAGGATCACTCTTGGGGGACGACCAAATTTATAACGTTATTGTTACTGCCCACGCTTTTGTTATGATCTTTTTTATAGTTATACCTATTATAATCGGAGGATTCGGCAACTGATTAGTTCCTCTAATGATCGGAGCCCCTAATATAGCTTTTCCACGTATAAACAACATAAGCTTTTGACTTCTTCCCCCTTCTTTTCTTCTTCTTCTAGCATCCGCAGGCGTAGAAGCTGGTGCCGGGACCGGTTGAACAGTTTACCCCCCTCTCGCCGGAAATTTAGCCCATGCAGGAGCATCAGTAAATCTTACTATTTTCTCCCTACATCTAGCGGGGGTGTCCTCTATCTTAGGAGGCATGAATTTTATAACAACAATTTTAAATATAAAACCCCCAACAATATCACAATATCAA
>Pithecopus_azureus_MAPT2546
TTTGGGGCCTGGGCCGGCATAGTCGGCACAGCTTTGAGTCTTTTAATTCGAGCTGAATTAAGTCAACCAGGGTCACTCTTGGGGGACGACCAAATTTATAACGTTATTGTCACTGCCCACGCTTTTGTTATGATCTTTTTTATAGTTATACCTATTATAATCGGAGGATTCGGCAACTGATTAGTTCCTCTAATGATCGGGGCCCCTGATATAGCTTTTCCACGTATAAACAACATAAGCTTTTGACTTCTTCCCCCTTCTTTTCTTCTTCTTCTAGCATCCGCAGGGGTAGAAGCTGGTGCCGGAACCGGTTGAACAGTTTACCCCCCTCTCGCCGGAAATTTAGCCCATGCAGGACCGTCAGTAGATCTTACTATTTTTTCCCTACATCTAGCGGGGGTGTCCTCTATCTTAGGGGCCATCAACTTTATTACAACAATTTTAAACATAAAACCCCCATCCATATCACAGTATCAAACCCCTCTATTTGTATGATCTGTACTTATTACAGCTGTTCTTCTCCTTCTATCCTTACCCGTCTTAGCAGCAGGTATTACTATGCTTCTCACAGACCGTAACTTAAATACCACATTCTTTGATCCAGCAGGAGGGGGGGACCCCATTCTCTACCAACA
>Pristimantis_dundeei_MAPT2829
GTTACTGCCCACGCCTTTGTAATAATCTTCTTCATAGTTATGCCTGTTATAATTGGAGGTTTTGGTAATTGATTAATTCCATTAATAATTGGAGCCCCTGATATAGCCTTTCCTCGAATAAACAACATAAGTTTTTGACTCCTCCCACCCTCATTTATTCTTCTTTTAGCCTCTGCTGCTATCGAATCCGGGGCGGGAACAGGCTGAACCGTCTACCCCCCTCTTGCCTCTAATCTTGCACACGCAGGACCATCAGTAGACCTAACTATTTTTTCCCTTCATTTGGCTGGAATCTCATCAATTCTTGGTGCCATTAACTTCATCACCACAACACTTAATATAAAACCCCCATCAATCTCCCAATATCAAACCCCTCTATTTGTATGATCCGTCCTTATTACTGCAGTACTTTTTCTGCTTTCATTACCAGTTCTTGCAGCGGGGATTACTATACTTCTAACAGACCGCAATCTAAACACCTCCTTCTTTGACCC
>Pristimantis_dundeei_MAPT2849
TAAGCCAGCCGGGCTCACTCCTGGGGGATGACCAAGTATACAACGTTATTGTTACTGCCCACGCCTTTGTAATAATCTTCTTCATAGTTATGCCTGTTATAATTGGAGGTTTTGGTAATTGATTAATTCCATTAATAATTGGAGCCCCTGATATAGCCTTTCCTCGAATAAACAACATAAGTTTTTGACTCCTTCCACCCTCATTTATTCTTCTTTTAGCCTCTGCTGCTATCGAATCCGGGGCGGGAACAGGCTGAACCGTCTACCCCCCTCTTGCCTCTAATCTTGCACACGCAGGACCATCAGTAGACCTAACTATTTTTTCCCTTCATTTGGCTGGAATCTCATCAATTCTTGGTGCCATTAACTTCATCACCACAACACTTAATATAAAACCCCCATCAATCTCCCAATATCAAACCCCTCTATTTGTATGATCCGTCCTTATTACTGCAGTACTTTTACTGCTTTCATTACCAGTTCTTGCAGCGGGAATTACTATACTTCTTACAGACCGCAATCTAAACACCTCCTTCTTTGACCC
>Proceratophrys_dibernadoi_MAPT2744
ATAGTGGGGACCGCTTTAAGTTTGCTCATTCGAGCGGAGCTGAGCCAGCCCGGCTCATTGCTAGGAGATGATCAAATTTACAATGTCATTGTTACCGCCCACGCCTTCGTCATGATTTTCTTTATAGTAATACCAATCATAATCGGCGGCTTTGGAAACTGACTTGTCCCATTGATAATTGGGGCCCCAGACATAGCATTTCCCCGAATAAACAACATGAGCTTTTGACTCTTACCCCCATCATTTCTTCTCCTCCTAGCCTCAGCCGGGGTAGAGGGTGGGGCCGGAACAGGTTGAACCGTTTACCCCCCCCTTGCAAGTAATTTAGCCCATGCAGGCCCATCAGTAGACTTAACTATTTTCTCCCTCCACCTTGCCGGGGTATCCTCAATTTTGGGGGCAATTAACTTTATTACAACCATTATTAACATAAAAGCTACATCTATAACTCAATACCAAACACCCCTATTTGTCTGATCTGTCTTAATTACCGCCGTACTACTTCTCCTGTCTCTTCCCGTGCTGGCTGCCGGAATTACCATGCTTCTAACAGATCGTAATTTAAACACAACATTTTTTGACCCGGCAGGAGGGGGGGACCCTATTCTTTATCAACA
>Proceratophrys_dibernadoi_MAPT2745
TTTCGGCGCCTGAGCCGGAATAGTGGGGACCGCTTTAAGTTTGCTCATTCGAGCGGAGCTGAGCCAGCCCGGCTCATTGCTAGGAGATGATCAAATTTACAATGTCATTGTTACCGCCCACGCCTTCGTCATGATTTTCTTTATAGTAATACCAATCATGATCGGCGGCTTTGGAAACTGACTTGTCCCATTGATAATTGGAGCCCCAGACATAGCATTTCCCCGAATAAACAACATGAGCTTTTGACTCTTACCCCCATCATTTCTTCTCCTCCTAGCCTCAGCCGGGGTAGAGGGTGGGGCCGGAACAGGTTGAACCGTTTACCCCCCCCTTGCAAGTAATTTAGCCCATGCAGGCCCATCAGTAGACTTAACTATTTTCTCCCTCCACCTTGCCGGAGTATCCTCAATTTTGGGGGCAATTAACTTTATTACAACCATTATTAACATAAAAGCTACATCTATAACTCAATACCAAACACCCCTATTTGTCTGATCTGTCTTAATTACCGCCGTACTACTTCTCCTGTCTCTTCCCGTGCTGGCTGCCGGAATTACCATGCTTCTAACAGATCGTAATTTAAACACAACATTTTTTGACCCGGCAGGAGGGGGGGACCCTATTCTTTATCAACA
>Pseudis_platensis_MAPT3112
TTGGCGCCTGAGCAGGCATAGTGGGGACCGCCTTAAGCCTTCTCATCCGTGCCGAATTAAGTCAACCGGGATCCCTATTAGGGGACGACCAGATCTACAATGTTATTGTAACCGCACATGCCTTCGTAATAATTTTTTTTATGGTAATACCAATCCTGATTGGAGGCTTTGGGAACTGACTTGTCCCCCTAATGATTGGAGCCCCTGACATAGCCTTTCCACGAATAAATAATATGAGCTTTTGACTCCTCCCCCCATCTTTCCTTCTTCTTCTGGCCTCCGCTGGAGTAGAGGCTGGGGCAGGGACGGGGTGAACAGTTTACCCCCCCTTAGCTGGCAACCTGGCACACGCTGGGCCCTCTGTAGACCTCACAATCTTCTCCCTGCATCTTGCAGGTGTGTCCTCAATTCTAGGTGCAATTAACTTTATTACAACCATCTTAAACATGAAGCCGCCGTCAGTGACTCAATATCAAACACCCCTGTTTGTCTGATCTGTTCTAATTACTGCTGTGCTCCTTCTTCTCTCACTCCCAGTCCTGGCCGCTGGTATCACTATACTCCTAACCGATCGAAACTTAAACACCACATTTTTTGACCCCGCAGGGGGAGGCGACCCCATTCTATACCAACACCTTTTC
>Pseudis_platensis_MAPT1384
TTGGCGCCTGAGCAGGCATAGTGGGGACCGCCTTAAGCCTTCTCATCCGTGCCGAATTAAGTCAACCGGGATCCCTGTTAGGGGACGACCAGATCTACAATGTTATTGTAACCGCACATGCCTTCGTAATAATTTTTTTTATGGTAATACCAATCCTGATTGGAGGCTTTGGGAACTGACTTGTCCCCCTAATGATTGGAGCCCCTGACATAGCCTTTCCACGAATAAATAATATGAGCTTTTGACTCCTCCCCCCATCTTTCCTTCTTCTTCTGGCCTCCGCTGGAGTAGAGGCTGGGGCAGGGACGGGGTGAACAGTTTACCCCCCCTTAGCTGGCAACCTGGCACACGCTGGGCCCTCTGTAGACCTCACAATCTTCTCCCTGCATCTTGCAGGTGTGTCCTCAATTCTAGGTGCAATTAACTTTATTACAACCATCTTAAACATGAAGCCGCCGTCAGTGACTCAATATCAAACACCCCTGTTTGTCTGATCTGTTCTAATTACTGCTGTGCTCCTTCTTCTCTCACTCCCAGTCCTAGCCGCTGGTATCACTATACTCCTAACCGATCGAAACTTAAACACCACATTTTTTGACCCCGCAGGGGGAGGCGACCCCATTCTATACCAACACCTTTTC
>Pseudopaludicola_mystacalis_MAPT879
ATAGTCGGAACAGCCCTCAGCCTCTTAATTCGAGCTGAACTGAGTCAGCCCGGCGCACTTCTGGGCGACGACCAGATTTATAATGTTATTGTTACGGCTCACGCATTCGTAATGATTTTCTTCATAGTTATGCCTATTCTAATTGGAGGTTTTGGCAATTGACTGGTCCCCCTAATAATTGGAGCCCCAGACATAGCATTCCCACGAATAAATAATATAAGCTTTTGACTTCTACCCCCCTCATTTTTACTTCTGCTTGCCTCAGCAGGGGTAGAAGCAGGAGCAGGAACTGGATGAACTGTCTACCCCCCTCTAGCCGGCAATTTAGCTCATGCTGGACCTTCAGTGGATCTTACCATTTTTTCTTTACACTTAGCAGGCGTCTCATCTATTCTAGGAGCTATTAACTTTATTACAACAATTCTAAACATGAAACCACCATCTATAACTCAATACCAGACCCCTTTATTTGTATGATCAGTTTTAATCACGGCAGTTCTCCTCCTTCTCTCTCTACCAGTCTTAGCTGCCGGAATCACCATACTTTTAACAGATCGTAACTTAAATACGACGTTCTTTGACCCAGCAGGAGGGGG
>Rhinella_bergi_MAPT2552
TACTTTATACTTTATCTTTGGCGCTTGAGCAGGAATGGTAGGGACCGCCCTCAGCCTGCTAATTCGAGCTGAGTTAAGCCAACCAGGCTCCCTTTTAGGTGATGATCAGATCTATAACGTTATTGTAACTGCACACGCTTTTGTAATAATTTTCTTTATAGTAATGCCTATTCTGATTGGTGGATTTGGCAACTGATTAGTACCTTTAATAATTGGGGCTCCTGATATAGCCTTTCCTCGTATAAATAATATAAGCTTTTGACTGCTACCCCCATCATTTTTACTTCTGCTGGCCTCCGCTGGAGTAGAGGCTGGAGCCGGAACCGGTTGAACAGTATATCCTCCTCTAGCCGGAAATCTCGCCCATGCAGGACCATCTGTTGACTTGACAATCTTCTCCCTCCACCTGGCGGGTGTATCATCTATCCTGGGAGCAATTAATTTTATTACTACAACCTTAAATATAAAACCCCCTTCAATAACACAATACCAGACACCTTTATTTGTTTGATCTGTACTAATC
>Rhinella_bergi_MAPT1382
TAGGGACCGCCCTCAGCCTGCTAATTCGAGCTGAGTTAAGCCAACCAGGCTCCCTTTTAGGTGATGATCAGATCTATAACGTTATTGTAACTGCACACGCTTTTGTAATAATTTTCTTTATAGTAATGCCTATTCTGATTGGTGGATTTGGCAACTGACTAGTACCTTTAATAATTGGGGCTCCTGATATAGCCTTTCCTCGTATAAATAATATAAGCTTTTGACTGCTACCCCCATCATTTTTACTTCTGCTGGCCTCCGCTGGAGTAGAGGCTGGAGCCGGAACCGGTTGAACAGTATATCCTCCTCTAGCCGGAAATCTCGCCCATGCAGGACCATCTGTTGACTTGACAATCTTCTCCCTCCACCTGGCGGGTGTATCATCTATCCTTGGAGCAATTAATTTTATTACTACAACCTTAAATATAAAACCCCCTTCAATAACACAATACCAGACACCTTTATTTGTTTGATCTGTACTAATCACTGCTGTTCTTCTTCTTCTGTCCCTTC
>Rhinella_schneideri_MAPT817
GTGCCTGAGCAGGAATAGTGGGAACTGCCCTCAGTCTTCTTATCCGAGCTGAACTGAGTCAGCCAGGCTCCCTCCTTGGTGATGACCAAATTTATAATGTTATCGTTACCGCACATGCTTTCGTCATAATTTTCTTTATGGTTATGCCAATCCTAATCGGCGGCTTTGGCAACTGACTTGTTCCTTTAATAATTGGAGCCCCCGATATGGCTTTTCCTCGTATAAACAACATAAGCTTCTGATTACTCCCTCCATCCTTTTTACTTCTTCTGGCCTCCGCTGGGGTAGAAGCTGGAGCTGGAACTGGCTGAACTGTTTATCCTCCACTAGCCGGAAATCTCGCCCATGCAGGACCATCTGTAGATTTAACTATCTTTTCCCTTCACTTAGCAGGTGTCTCATCCATTCTAGGTGCAATTAATTTTATTACCACAACCTTAAATATGAAACCTCCTTCAATAACTCAATATCAAACGCCTTTATTTGTGTGGTCTGTGCTAATTACCGCCGTTCTATTACTTCTCTCCTTACCAGTTCTTGCAGCAGGAATTACTATACTCTTAACTGATCGTAACTTAAATACAACATTCTTTGATCCTGCTGGAGGAGGTGACCCTATTTTATACCAACA
>Rhinella_schneideri_MAPT208
GTGCCTGAGCAGGAATAGTGGGAACTGCCCTCAGTCTTCTTATCCGAGCTGAACTGAGTCAGCCAGGCTCCCTCCTTGGTGATGACCAAATTTATAATGTTATCGTTACCGCACATGCTTTCGTCATAATTTTCTTTATGGTTATGCCAATCCTAATCGGCGGCTTTGGCAACTGACTTGTTCCTTTAATAATTGGAGCCCCCGATATGGCTTTTCCTCGTATAAACAACATAAGCTTCTGATTACTCCCTCCATCCTTTTTACTTCTTCTGGCCTCCGCTGGGGTAGAAGCTGGAGCTGGAACTGGCTGAACTGTTTATCCTCCACTAGCCGGAAATCTCGCCCATGCAGGACCATCTGTAGATTTAACTATCTTTTCCCTTCACTTAGCAGGTGTCTCATCCATTCTAGGTGCAATTAATTTTATTACCACAACCTTAAATATGAAACCTCCTTCAATAACTCAATATCAAACGCCTTTATTTGTGTGGTCTGTGCTAATTACCGCCGTTCTATTACTTCTCTCCTTACCAGTTCTTGCAGCAGGAATTACTATACTCTTAACTGATCGTAACTTAAATACAACATTCTTTGATCCTGCTGGAGGAGGTGACCCTATTTTATACCAACA
>Rhinella_schneideri_MAPT3166
GTGCCTGAGCAGGAATAGTGGGAACTGCCCTCAGTCTTCTTATCCGAGCTGAACTGAGTCAGCCAGGCTCCCTCCTTGGTGATGACCAAATTTATAATGTTATCGTTACCGCACATGCTTTCGTCATAATTTTCTTTATGGTTATGCCAATCCTAATCGGCGGCTTTGGCAACTGACTTGTTCCTTTAATAATCGGAGCCCCCGATATGGCTTTTCCTCGTATAAACAACATAAGCTTCTGATTACTCCCTCCATCCTTTTTACTTCTTCTGGCCTCCGCTGGGGTAGAAGCTGGAGCTGGAACTGGCTGAACTGTTTATCCTCCACTAGCCGGAAATCTCGCCCATGCAGGGCCATCTGTAGATTTAACTATCTTTTCCCTTCACTTGGCAGGTGTCTCATCCATTCTAGGTGCAATTAATTTTATTACCACAACCTTAAATATGAAACCTCCTTCAATAACTCAATATCAAACGCCTTTATTTGTGTGGTCTGTGCTAATTACCGCCGTTCTATTACTTCTCTCCTTACCAGTTCTTGCAGCAGGAATTACTATACTCTTAACTGATCGTAACTTAAATACAACATTCTTTGATCCTGCTGGAGGAGGTGACCCTATTTTATACCAACA
>Rhinella_scitula_MAPT1410
ATTTTTGGTGCATGAGCAGGCATAGTTGGAACTGCCCTCAGTCTTTTAATTCGAGCCGAATTAAGTCAACCAGGCTCCCTATTAGGCGATGATCAAATCTACAACGTAATCGTCACCGCCCATGCTTTCGTAATAATTTTTTTTATAGTAATGCCTATTTTAATCGGAGGTTTTGGTAACTGACTTGTGCCACTAATAATTGGGGCCCCTGACATGGCCTTTCCCCGAATGAATAATATAAGCTTTTGACTCCTTCCACCATCTTTCCTTCTTCTTCTAGCCTCCGCTGGAGTTGAAGCCGGGGCCGGAACTGGGTGAACCGTTTATCCACCTCTAGCAGGAAATCTTGCCCATGCAGGACCATCAGTAGATCTCACCATTTTTTCCCTCCACTTGGCAGGGGTTTCTTCTATTCTTGGAGCCATTAATTTTATTACTACCACTCTAAACATAAAACCTCCGTCAATAACCCAATATCAAACACCTTTATTTGTTTGATCCGTCCTAATTACTGCCGTCTTACTTCTCCTTTCCTTGCCTGTTCTTGCTGCAGGGATCACTATGCTTCTAACTGACCGAAACTTAAATACAACATTTTTTGACCCTGCTGGAGGAGGGGACCCAATTTTATACCAACAT
>Scinax_fuscomarginatus_MAPT3920
TTGATCTTTGGCGCATGGGCTGGAATGGTGGGTACTGCGCTAAGCCTGCTTATCCGAGCAGAATTGAGTCAACCCGGGTCGCTTCTCGGTGACGACCAGATTTATAACGTTATTGTCACCGCCCATGCTTTTGTAATAATCTTCTTCATAGTTATGCCTATCCTGATCGGCGGGTTCGGAAACTGACTTGTACCTCTAATAATTGGAGCCCCCGACATGGCTTTCCCTCGCATAAATAATATAAGCTTCTGACTTCTCCCCCCATCATTTCTTCTTCTCCTTGCTTCCGCCGGTGTAGAAGCTGGGGCCGGAACTGGTTGAACTGTATACCCACCCCTAGCCGGAAACTTGGCCCACGCAGGACCCTCAGTTGACCTGACTATTTTCTCCCTCCACCTTGCTGGCGTCTCCTCGATTCTAGGAGCCATTAATTTCATCACCACTATTCTGAATATAAAACCCCCATCAATAACACAATACCAAACCCCCTTGTTTGTCTGGTCTGTATTAATTACTGCTGTGCTACTTCTCCTCTCTCTCCCTGTTCTCGCTGCAGGCATTACCATACTCCTCACAGATCGCAACTTAAATACTACCTTTTTTGACCCCGCAGGGGGGGGTGACCCAATCCTTTACCAACA
>Scinax_fuscomarginatus_MAPT3065
TTGATCTTTGGCGCATGGGCTGGAATGGTGGGTACTGCGCTAAGCCTGCTTATCCGAGCAGAATTGAGTCAACCCGGGTCGCTTCTCGGTGACGACCAGATTTATAACGTTATTGTCACCGCCCATGCTTTTGTAATAATCTTCTTCATAGTTATGCCTATCCTGATCGGCGGGTTCGGAAACTGACTTGTACCTCTAATAATTGGAGCCCCCGACATGGCTTTCCCTCGCATAAATAATATAAGCTTCTGACTTCTCCCCCCATCATTTCTTCTTCTCCTTGCTTCCGCCGGCGTAGAAGCTGGGGCCGGAACTGGTTGAACTGTATACCCACCCCTAGCCGGAAACTTGGCCCACGCAGGACCCTCAGTTGACCTGACTATTTTCTCCCTCCACCTTGCTGGCGTCTCCTCGATTCTAGGAGCCATTAATTTCATCACCACTATTCTGAATATAAAACCCCCATCAATAACACAATACCAAACCCCCTTGTTTGTCTGGTCTGTATTAATTACTGCTGTGCTACTTCTCCTCTCTCTCCCTGTTCTCGCTGCAGGCATTACCATACTCCTCACAGATCGCAACTTAAATACTACCTTTTTTGACCCCGCAGGGGGGGGTGACCCAATCCTTTACCAACA
>Scinax_fuscomarginatus_MAPT787
GCTTATCCGAGCAGAATTGAGTCAACCCGGGTCGCTTCTCGGTGACGACCAGATTTATAACGTTATTGTCACCGCCCATGCTTTTGTAATAATCTTCTTCATAGTTATGCCTATCCTGATCGGCGGGTTCGGAAACTGACTTGTACCTCTAATAATTGGAGCCCCCGACATGGCTTTCCCTCGCATAAATAATATAAGCTTCTGACTTCTCCCCCCATCATTTCTTCTTCTCCTTGCTTCCGCCGGTGTAGAAGCTGGGGCCGGAACTGGTTGAACTGTATACCCACCCCTAGCCGGAAACTTGGCCCACGCAGGACCCTCAGTTGACCTGACTATTTTCTCCCTCCACCTTGCTGGCGTCTCCTCGATTCTAGGAGCCATTAATTTCATCACCACTATTCTGAATATAAAACCCCCATCAATAACACAATACCAAACCCCCTTGTTTGTCTGGTCTGTATTAATTACTGCTGTGCTACTTCTCCTCTCTCTCCCTGTTCTCGCTGCAGGCATTACCATACTCCTCACAGATCGCAACTTAAATACTACCTTTTTTGACCCCGCAGGGGGGGGTGACCCAATCCTTT
>Scinax_fuscovarius_MAPT2757
AATTTTTGGTGCCTGGGCCGGAATAGTGGGGACAGCACTTAGCCTCCTCATCCGAGCCGAACTAAGTCAACCCGGCTCCCTCCTTGGCGACGATCAAATTTACAATGTTATTGTCACCGCCCATGCCTTCGTTATAATTTTCTTTATAGTAATGCCCATTTTAATCGGCGGATTTGGGAATTGATTAGTTCCCTTAATAATTGGGGCCCCAGACATAGCTTTCCCACGAATAAACAACATAAGCTTCTGACTTCTCCCCCCATCCTTCCTTCTCCTTCTAGCCTCAGCTGGAGTTGAAGCAGGAGCTGGGACTGGCTGAACAGTTTACCCCCCTCTGGCAGGAAACTTAGCCCACGCTGGACCGTCCGTTGACTTAACAATTTTCTCCCTCCACCTTGCGGGGGTTTCCTCCATCCTTGGGGCCATTAACTTTATTACAACTATTCTAAACATAAAACCCCCCTCTATAACCCAATATCAAACCCCATTGTTTGTTTGATCCGTGCTTATTACTGCTGTTCTACTTCTTCTCTCCCTCCCAGTTCTCGCTGCCGGCATTACCATGCTTCTAACAGACCGCAACCTTAACACCACCTTCTTTGACCCAGCGGGCGGAGGGGATCCAATTCTCTATCAACACTTATTC
>Scinax_fuscovarius_MAPT459
ATTTTTGGTGCCTGGGCCGGAATAGTGGGGACAGCACTTAGCCTCCTCATCCGAGCCGAACTAAGTCAACCCGGCTCCCTCCTTGGCGACGATCAAATTTACAATGTTATTGTCACCGCCCATGCCTTCGTTATAATTTTCTTTATAGTAATGCCCATTTTAATCGGCGGATTTGGGAATTGATTAGTTCCCTTAATAATTGGGGCCCCAGACATAGCTTTCCCACGAATAAACAACATAAGCTTCTGACTTCTCCCCCCATCTTTCCTTCTCCTTCTAGCTTCAGCTGGAGTTGAAGCAGGAGCTGGAACTGGCTGAACAGTTTACCCCCCTCTGGCAGGAAACTTAGCCCACGCTGGACCATCCGTTGACTTAACAATTTTCTCCCTCCACCTTGCGGGGGTTTCCTCCATCCTTGGGGCCATTAACTTTATTACAACTATTCTAAACATAAAACCCCCCTCTATAACCCAATATCAAACCCCATTGTTTGTTTGATCCGTGCTTATTACTGCTGTTCTACTTCTTCTCTCTCTTCCAGTTCTCGCTGCCGGCATTACCATGCTTCTAACAGACCGCAACCTTAATACCACCTTCTTCGACCCAGCGGGCGGAGGGGACCCAATTCTCTACCAACACTTATTC
>Scinax_fuscovarius_MAPT1961
CTAATTTTTGGTGCCTGGGCCGGAATAGTGGGGACAGCACTTAGCCTCCTCATCCGAGCCGAACTAAGTCAACCCGGCTCCCTCCTTGGCGACGATCAAATTTACAATGTTATTGTCACCGCCCATGCCTTCGTTATAATTTTCTTTATAGTAATGCCCATTTTAATCGGCGGATTTGGGAATTGATTAGTTCCCTTAATAATTGGGGCCCCAGACATAGCTTTCCCACGAATAAACAACATAAGCTTCTGACTTCTCCCCCCATCTTTCCTTCTCCTTCTAGCTTCAGCTGGAGTTGAAGCAGGAGCTGGGACTGGCTGAACAGTTTACCCCCCTCTGGCAGGAAACTTAGCCCACGCTGGACCATCCGTTGACTTAACAATTTTCTCCCTCCACCTTGCGGGGGTTTCCTCCATCCTTGGGGCCATTAACTTTATTACAACTATTCTAAACATAAAACCCCCCTCTATAACCCAATATCAAACCCCATTGTTTGTTTGATCCGTGCTTATTACTGCTGTTCTACTTCTTCTCTCTCTTCCAGTTCTCGCTGCCGGCATTACCATGCTTCTAACAGACCGCAACCTTAATACCACCTTCTTCGACCCAGCGGGCGGAGGGGACCCAATTCTCTATCAACA
>Scinax_nasicus_MAPT2446
GGAATAGTGGGGACAGCCCTGAGTCTGCTTATCCGAGCAGAATTAAGCCAACCCGGGTCCCTTCTTGGCGATGATCAGATCTATAATGTGATCGTAACCGCCCATGCCTTCGTAATAATTTTTTTTATAGTAATACCCATCCTAATCGGCGGATTCGGAAACTGATTAGTCCCATTGATAATTGGAGCCCCAGATATAGCCTTCCCTCGTATAAATAATATAAGCTTTTGACTTCTCCCTCCCTCTTTTTTACTCTTATTAGCCTCAGCTGGAGTAGAAGCAGGAGCTGGCACCGGTTGAACTGTTTATCCCCCCTTAGCTGGAAATCTAGCTCACGCCGGACCCTCAGTCGACCTAACAATCTTTTCTCTTCATCTCGCCGGGGTCTCCTCTATTTTAGGGGCCATTAACTTTATTACAACTATTCTCAATATGAAGCCCCCATCAATAACCCAATACCAAACTCCACTATTCGTGTGATCTGTGTTAATTACTGCCGTGCTTCTTTTACTATCCCTCCCAGTTCTTGCTGCAGGAATTACAATACTCCTTACAGACCGAAACCTAAACACAACCTTCTTCGACCCTGCTGGGGGAGGGGACCCTATTCTCTACCAACA
>Scinax_nasicus_MAPT626
CGAGCAGAATTAAGCCAACCCGGGTCCCTTCTTGGCGATGATCAGATCTATAATGTGATCGTAACCGCCCATGCCTTCGTAATAATTTTTTTTATAGTAATACCCATCCTAATCGGCGGATTCGGAAACTGATTAGTCCCATTGATAATTGGAGCCCCAGATATAGCCTTCCCTCGTATAAATAATATAAGCTTTTGACTTCTCCCCCCCTCTTTTTTACTCTTATTAGCCTCAGCTGGAGTAGAAGCAGGAGCTGGCACCGGTTGAACTGTTTATCCCCCCTTAGCTGGAAATCTAGCTCACGCCGGACCCTCAGTCGACCTAACAATCTTTTCTCTTCATCTCGCCGGGGTCTCCTCTATTTTAGGGGCCATTAACTTTATTACAACTATTCTCAATATGAAGCCCCCATCAATAACCCAATACCAAACTCCACTATTCGTGTGATCTGTGTTAATTACTGCCGTGCTTCTTTTACTATCCCTCCCAGTTCTTGCTGCAGGAATTACAATACTCCTTACAGACCGAAACCTAAACACAACCTTCTTCGACCCTGCTGGGGGAGGGGACCCTATTCTCTACCA
>Scinax_xsignatus_MAPT3169
TTCGGCGCATGGGCCGGTATAGTAGGAACAGCACTTAGTCTTCTCATTCGAGCAGAATTAAGCCAACCCGGGTCCCTTCTTGGTGATGATCAAATTTATAATGTGATCGTAACCGCTCATGCTTTTGTAATAATTTTCTTTATGGTAATACCTATTCTAATTGGCGGGTTTGGAAACTGGCTGGTCCCATTAATAATCGGAGCCCCGGATATAGCTTTCCCCCGCATGAATAACATAAGCTTTTGACTACTTCCCCCTTCCTTCTTACTGCTCCTGGCCTCAGCCGGAGTAGAAGCCGGGGCTGGCACCGGCTGAACTGTTTATCCCCCCCTTGCTGGAAACTTAGCTCACGCCGGACCTTCAGTTGACTTAACAATTTTCTCTCTTCACCTCGCTGGGGTGTCCTCTATCTTAGGGGCTATTAATTTTATCACTACTATCCTAAATATGAAGCCACCATCCATAACCCAATACCAAACCCCATTGTTTGTATGATCTGTTTTAATTACTGCTGTGCTCCTTCTATTATCTCTCCCAGTACTAGCTGCAGGAATTACTATACTTCTTACAGACCGTAACTTAAACACAACTTTCTTTGACCCCGCTGGAGGAGGTGATCCTATTCTTTATCAACACTTATTC
>Scinax_xsignatus_MAPT1522
TCGGCGCATGGGCCGGTATGGTAGGAACAGCACTTAGTCTTCTCATCCGAGCAGAATTAAGCCAACCCGGGTCCCTTCTTGGTGATGATCAAATTTATAATGTGATCGTAACCGCTCATGCTTTTGTAATAATTTTCTTTATGGTAATACCTATTCTAATTGGCGGGTTCGGAAACTGGCTGGTCCCATTAATAATTGGAGCCCCGGATATAGCTTTCCCCCGCATGAATAACATAAGCTTTTGACTACTTCCCCCTTCCTTCTTACTACTCCTAGCCTCAGCCGGAGTAGAAGCCGGGGCTGGCACCGGCTGAACTGTTTATCCCCCCCTTGCTGGAAACTTAGCTCATGCCGGACCTTCAGTTGACTTAACAATTTTTTCTCTCCACCTCGCTGGGGTGTCCTCTATCTTGGGGGCTATTAATTTTATCACTACTATCCTGAATATGAAGCCACCATCCATAACCCAATACCAAACCCCATTGTTTGTATGGTCTGTTTTAATTACTGCTGTGCTCCTTCTATTATCCCTCCCAGTACTAGCTGCAGGAATTACTATACTTCTTACAGACCGTAACTTAAACACAACTTTCTTTGACCCCGCTGGAGGGGGTGATCCTATTCTTTATCAACACTTATTC
>Trachycephalus_typhonius_MAPT1732
TTTGGTGCCTGAGCTGGTATAGTGGGGACTGCCCTAAGCCTTCTTATCCGAGCCGAACTGAGTCAGCCTGGCTCCCTGCTGGGCGACGACCAAATCTATAACGTTATTGTTACCGCCCACGCTTTTGTAATGATTTTCTTTATGGTAATGCCCATCCTAATTGGGGGCTTTGGCAACTGACTAGTGCCGCTGATAATTGGAGCCCCCGATATAGCCTTCCCACGAATAAATAATATAAGCTTTTGACTTCTTCCCCCCTCATTTCTTCTACTTCTAGCCTCCGCTGGCGTTGAAGCTGGAGCAGGAACTGGTTGAACAGTATACCCCCCTCTAGCCGGTAACCTCGCCCACGCCGGACCCTCTGTTGATTTAACTATTTTTTCCCTTCACCTAGCCGGTGTCTCTTCCATTCTTGGGGCCATTAATTTCATTACAACCATCCTTAACATGAAACCCCCTTCAGTCACCCAGTATCAGACCCCATTATTCGTATGATCAGTTCTGATCACTGCCGTTCTCCTTCTTTTATCTCTCCCAGTTTTGGCCGCCGGCATTACTATACTTCTAACTGACCGCAATCTCAACACAACATTTTTTGACCCTGCCGGGGGAGGGGACCCAATTCTTTACCAACA
